# Supplementary material for: Clinical laboratory hematology reference values among infants aged 1month to 17 months in Kombewa Sub-County, Kisumu: A cross sectional study of rural population in Western Kenya
Source: PLoS One. 2021 Mar 17;16(3):e0244786. doi: 10.1371/journal.pone.0244786 (PMC7968642; doi:10.1371/journal.pone.0244786)
Supplement: S1 Data — (XLS) [file pone.0244786.s001.xls]

## Sheet: DATA
SID anonymized	SID	age	Gender	WBC	LY%	MO%	GRA %	LY#	MO#	GRA #	RBC	HGB	HCT	MCV	MCH	MCHC	RDW	PLT	MPV
1	7191	15mths	female	13.5	64.5	8.2	27.3	8.7	1.1	3.7	3.84	9	28.4	74.1	23.5	31.7	18.9	403	7.3
2	7192	13mths	female	9.4	70.9	8.2	20.9	6.7	0.8	2	4.5	9.8	29.7	66	21.7	32.9	20.5	428	7.9
3	7193	7mths	female	9.6	69.2	6.9	23.9	6.6	0.7	2.3	3.81	9.3	28.5	74.7	24.3	32.5	20.6	399	6.9
4	7194	14mths	male	8.1	75.3	3.7	21	6.1	0.3	1.7	3.91	8.1	25.4	64.9	20.8	32	24.3	375	6.6
5	7196	13mths	female	19.3	64	5.7	30.3	12.4	1.1	5.8	5.45	11.6	36.3	66.6	21.3	32	19.6	471	7
6	7197	13mths	female	18.7	63.2	9.1	27.7	11.8	1.7	5.2	3.56	9.5	29.1	81.7	26.7	32.7	23.5	108	7.5
7	7198	7mths	male	16	57.7	7.6	34.7	9.2	1.2	5.6	4.89	12	35.4	72.4	24.6	34	19.5	589	7.9
8	7199	17mths	female	9	70.1	7.9	22	6.3	0.7	2	4.93	4.93	34.2	69.3	23.1	33.2	16.3	315	8.4
9	7201	11mths	female	11.2	74.8	6.3	18.9	8.4	0.7	2.1	5.02	10.7	33.2	66.1	21.3	32.2	18.9	335	7.3
10	7203	17mths	female	10.5	67.4	9	23.6	7.1	0.9	2.5	4	10.5	32.3	80.6	26.3	32.6	15.3	302	7.4
11	7204	14mths	female	11.5	72.3	8.4	19.3	8.3	1	2.2	4.97	11.3	34.6	69.6	22.8	32.8	17.6	747	6.6
12	7206	16mths	male	21.4	59.2	9.9	30.9	12.7	2.1	6.6	2.66	6.5	19.9	74.8	24.3	32.4	20.2	325	7.9
13	7209	5MTHS	female	11.9	57.5	4.8	37.7	6.8	0.6	4.5	5.06	11.4	35.2	69.6	22.5	32.4	16.7	304	8.2
14	7210	8mths	female	13.2	77.5	4.9	17.6	10.2	0.6	2.3	4.01	9.4	29	72.4	23.4	32.3	18.2	510	6.7
15	7211	16mths	female	19.3	65.5	4.7	29.8	12.6	0.9	5.8	4.54	10.3	32	70.5	22.7	32.2	17.6	318	8.3
16	7213	10mths	male	13.7	75.2	5.6	19.2	10.3	0.8	2.6	5.11	11	34.2	67	21.6	32.2	15.4	554	6.6
17	7214	13mths	female	10.6	66.4	4.7	28.9	7	0.5	3.1	4.67	11	33.2	71.1	23.5	33.1	16	384	6.4
18	7215	11mths	male	14	70.2	2.9	26.9	9.8	0.4	3.8	5.35	10.4	32.5	60.7	19.5	32.1	24	548	8.6
19	7217	13mths	male	8.6	80.6	9	10.3	6.9	0.8	0.9	4.69	8.4	27.3	58.1	17.9	30.7	19.9	249	8.3
20	7218	14mths	male	18.3	54.1	3.6	42.3	9.9	0.7	7.7	4.44	7.1	23	51.8	16	30.9	26.5	39	5.9
21	7219	14mths	female	10.1	65	8.3	26.7	6.6	0.8	2.7	5.36	10.5	31.9	59.4	19.5	32.8	18.3	516	8.8
22	7223	9mths	male	8.8	78.4	8.9	12.7	6.9	0.8	1.1	3.91	8.3	25.5	65.2	21.3	32.7	20.2	178	8.3
23	7225	11mths	female	13.7	58.2	9.1	32.7	8	1.2	4.5	4.31	10.2	30.8	71.4	23.5	33	16.2	506	7.4
24	7226	15mths	male	10.7	74.8	3.1	22.1	8	0.3	2.4	5.18	10.4	32.7	63	20.1	31.9	16.7	222	7.5
25	7228	15mths	male	16.5	64.1	3.1	32.8	10.6	0.5	5.4	5.61	9.5	29.9	53.2	16.9	31.8	27.8	171	7.2
26	7230	10mths	male	12.3	47.5	6.5	46	5.8	0.8	5.7	4.59	10	30.9	67.3	21.8	32.4	16.9	512	6.1
27	7232	8mths	male	9.4	61.9	6.5	31.6	5.8	0.6	3	5.01	10	31.6	63.2	20.1	31.8	20	302	7.6
28	7237	11mths	female	10.8	74.3	7.1	18.6	8	0.8	2	5.19	10.8	32.5	62.6	20.8	33.2	21.4	460	7.8
29	7241	15mths	male	21.7	76.8	7.5	15.7	16.7	1.6	3.4	4.56	8.5	27.2	59.6	18.6	31.2	26.4	327	9
30	7242	11mths	female	5	50	11.3	38.7	2.5	0.6	1.9	4.43	10.8	33.1	74.6	24.4	32.7	14.6	519	7.7
31	7243	17mths	male	11.2	72.2	9.2	18.6	8.1	1	2.1	3.29	7.8	24.9	75.7	23.7	31.3	20.4	120	8.1
32	7246	14mths	female	12.3	76.3	5.4	18.3	9.4	0.7	2.3	4.43	10.7	32.6	73.5	24.2	32.9	18.7	383	7.3
33	7248	14mths	female	12.7	51.3	7	41.7	6.5	0.9	5.3	5.56	11.2	35.3	63.5	20.2	31.8	20.2	516	8
34	7252	15mths	female	10	52.3	7.4	40.3	5.2	0.7	4	5.73	10.6	32.4	56.5	18.5	32.8	19.5	762	8.8
35	7254	17mths	male	17.3	53.6	4.6	41.8	9.3	0.8	7.2	4.84	8.8	28	57.8	18.2	31.5	20.5	466	7.5
36	7255	11mths	male	10.3	68.5	6.2	25.3	7.1	0.6	2.6	4.9	9.1	29	59.2	18.7	31.6	21.8	425	9.4
37	7256	14mths	female	9.5	69.5	8.3	22.2	6.6	0.8	2.1	4.95	8.8	29.6	59.7	17.7	29.6	26	399	8.4
38	7257	13mths	male	10.2	67.5	4.2	28.3	6.9	0.4	2.9	6.04	10.2	33	54.7	16.9	30.9	24.3	772	7.3
39	7258	8mths	female	21.1	65.5	6.8	27.7	13.8	1.4	5.8	5.01	12.3	36.2	72.1	24.6	34	14.8	678	6.2
40	7259	16mths	male	5.8	58.6	7.6	33.8	3.4	0.4	2	4.17	7.8	24.3	58.4	18.6	31.9	26.2	327	8.5
41	7260	7mths	male	14.4	77.2	6.7	16.1	11.1	1	2.3	4.86	9.9	30.9	63.7	20.4	32.1	19.9	707	6.6
42	7262	15mths	male	12.4	69.4	7.2	23.4	8.6	0.9	2.9	5.29	11.1	34.3	64.8	20.9	32.3	20.3	259	6.5
43	7264	5MTHS	female	14.5	77.7	7.3	15	11.3	1.1	2.2	3.87	10	30.6	79	25.8	32.6	13.1	510	6.8
44	7266	6mths	male	16.3	75.7	9.6	14.7	12.3	1.6	2.4	5.07	11.1	33.9	66.9	22	32.9	14.9	309	7.3
45	7267	17mths	female	12	73.9	6	20.1	8.9	0.7	2.4	5.22	10.6	33.4	64	20.2	31.6	19.6	341	7.5
46	7268	14mths	male	13	69.8	4.6	25.6	9.1	0.6	3.3	6.03	10.9	33.8	56.1	18.1	32.2	17.7	443	8.1
47	7270	10mths	female	9.7	68.7	5.9	25.4	6.7	0.6	2.5	5.05	11.2	35.2	69.6	22.2	31.9	17	505	6.5
48	7272	13mths	male	12.3	42.4	8.3	49.3	5.2	1	6.1	5.04	10.4	32.6	64.7	20.5	31.7	16.1	495	5.9
49	7273	17mths	female	9.4	69.4	6.6	24	6.5	0.6	2.3	5.35	10.7	32.9	61.4	19.9	32.4	21.9	479	7
50	7274	16mths	female	19.9	58.4	3.9	37.7	11.6	0.8	7.5	4.79	12	36	75.1	25	33.3	14.4	784	6.4
51	7276	16mths	male	11.3	50.7	8	41.3	5.7	0.9	4.7	5.44	10.8	33.1	60.8	19.8	32.6	17	471	8.2
52	7277	7mths	male	11.3	64.3	9	26.7	7.3	1	3	5.06	9.1	28.4	56.1	18	32	17.3	666	6.7
53	7278	11mths	male	6.6	52.3	12	35.7	3.5	0.8	2.4	3.84	9.9	29.8	77.5	25.9	33.4	17.9	494	6.8
54	7282	5MTHS	female	13.1	54.1	7.8	38.1	7.1	1	5	3.79	9.1	27.8	73.3	23.9	32.6	19.3	151	8
55	7287	15mths	male	10.4	55.7	7.3	37	5.8	0.8	3.8	4.69	10.5	32.1	68.5	22.4	32.6	19.5	401	7.7
56	7288	9mths	male	12.8	65.1	9.8	25.1	8.3	1.3	3.2	4.24	9	27.5	64.7	21.2	32.7	20.8	644	7.7
57	7289	14mths	female	16.2	64.6	3.9	31.5	10.5	0.6	5.1	4.71	10.4	32.6	69.2	22	31.8	21.1	170	8.1
58	7290	12mths	female	12.1	76.6	4.5	18.9	9.3	0.5	2.3	4.3	11.8	35.3	82.1	27.5	33.5	16.6	56	8.1
59	7293	13mths	male	10.5	52.7	13.3	34	5.5	1.4	3.6	4.81	10.1	30.9	64.3	21	32.6	19.8	355	8.8
60	7296	15mths	female	14.4	45.9	8.7	45.4	6.6	1.3	6.5	4.75	10.4	32.6	68.5	21.9	32	17.1	577	6.7
61	7299	7mths	male	10.2	59.3	7.4	33.3	6	0.8	3.4	5.67	10.7	34	60	18.9	31.4	18.2	348	8.2
62	7300	7mths	male	10.5	63.6	10.9	25.5	6.7	1.1	2.7	5.48	9.6	30	54.8	17.5	32	23.1	565	9.2
63	7301	6mths	female	12.2	63.1	3.9	33	7.7	0.5	4	4.22	8.6	26.2	62.1	20.4	32.9	20.1	334	7.4
64	7302	17mths	female	12.4	66.7	5	28.3	8.3	0.6	3.5	5.1	8.4	27.2	53.4	16.5	30.9	21.3	431	8.5
65	7303	13mths	female	12	78.8	6.5	14.7	9.5	0.8	1.8	4.84	10.3	32.8	67.8	21.4	31.5	20.6	602	6.9
66	7306	7mths	female	11.1	63.8	6.2	30	7.1	0.7	3.3	4.94	11.4	35.3	71.4	23.1	32.3	14.1	373	7.2
67	7307	13mths	male	17.2	74	5.7	20.3	12.7	1	3.5	5.4	11.9	36.6	67.8	22	32.5	19.4	152	8.1
68	7308	7mths	male	13.7	82.5	4.3	13.2	11.3	0.6	1.8	4.63	10.6	31.8	68.7	23	33.4	18.6	498	7.1
69	7310	12mths	male	12.8	67.7	6	26.3	8.7	0.8	3.4	4.84	10.6	31.9	65.8	21.9	33.2	16.1	505	7.9
70	7311	15mths	male	10.5	82.1	7	10.9	8.6	0.7	1.1	4.15	9.6	29.2	70.5	23.2	32.9	15.9	391	6.7
71	7313	6mths	female	14.1	67.3	6	26.7	9.5	0.8	3.8	4.49	10.1	31.1	69.2	22.5	32.4	18.8	234	8.4
72	7314	11mths	female	11	59.3	8.7	32	6.5	1	3.5	4.65	6.6	23.5	50.4	14.2	28.1	22.8	556	8.5
73	7316	13mths	female	9	66.3	3.4	30.3	6	0.3	2.7	4.19	8.5	26.1	62.3	20.2	32.4	19.8	481	6.3
74	7320	12mths	male	11.5	74.2	6.6	19.2	8.5	0.8	2.2	4.74	9.2	29.3	61.8	19.3	31.3	21	453	7.2
75	7321	12mths	female	9.3	64.3	8.9	26.8	6	0.8	5.5	4.25	11.1	32.6	76.6	26.1	34	15.4	490	6.5
76	7322	6mths	male	11.4	55.9	8.2	35.9	6.4	0.9	4.1	4.59	10.9	34.2	74.6	23.7	31.8	20.7	214	7.8
77	7323	14mths	male	8.5	74.7	8.6	16.7	6.3	0.7	1.4	5.42	10.8	32.3	59.6	20	33.5	21.9	451	6.5
78	7324	11mths	female	9.4	62.1	7.6	30.3	5.8	0.7	2.8	5.39	9.9	30.8	57.1	18.4	32.1	19.1	575	8.5
79	7326	12mths	female	13.3	62.3	7	30.7	8.3	0.9	4.1	4.07	8.4	27	66.2	20.7	31.2	18.1	447	6.9
80	7327	7mths	female	12.5	77.7	3.9	18.4	9.7	0.5	2.3	5.46	10.2	31.5	57.8	18.7	32.4	18.2	563	8.5
81	7328	11mths	male	11.7	64.4	6.3	29.3	7.5	0.7	3.4	4.83	8.8	27.4	56.6	18.3	32.3	22.5	701	7.1
82	7330	12mths	male	9.6	62.7	9.6	27.7	6	0.9	2.7	4.54	8.7	27.3	60.2	19.2	31.9	21.1	497	6.7
83	7331	12mths	male	10.4	62.3	10	27.7	6.5	1	2.9	5.75	11.2	35.2	61.2	19.4	31.8	16.8	525	9
84	7335	5MTHS	male	16.3	73	7.7	19.3	11.9	1.3	3.1	4.2	9.8	30.1	71.6	23.3	32.5	15.8	415	6.7
85	7336	13mths	female	16	67.2	3.4	29.4	10.8	0.5	4.7	4.98	12.1	37.5	75.3	24.3	32.2	15.8	414	8
86	7339	14mths	male	12.9	72.4	3.9	23.7	9.3	0.5	3.1	5.82	11.8	35.6	61.3	20.2	33	19.4	375	6.4
87	7340	12mths	female	13.7	82.5	5	12.5	11.3	0.7	1.7	4.76	10.1	31.2	65.7	21.3	32.5	19.9	530	6.2
88	7341	16mths	female	19.1	53.9	6.8	39.3	10.3	1.3	7.5	5.04	11.5	35.6	70.7	22.8	32.3	15.9	307	8.1
89	7342	7mths	male	14.5	82.6	9.2	8.2	12	1.3	1.2	4.47	9.1	29	64.9	20.5	31.6	19.4	418	7.3
90	7343	12mths	male	15.7	80.5	5.9	13.6	12.6	0.9	2.1	5.49	13.1	39.5	71.9	23.9	33.2	14.4	216	7.5
91	7344	8mths	male	13.1	61.4	3	35.6	8	0.4	4.7	3.47	8.6	26.3	76	24.8	32.7	16.3	366	6.1
92	7347	12mths	male	15.1	67.8	8.4	23.8	10.2	1.3	3.6	5.27	11	33.9	64.3	20.8	32.4	21.7	499	8.2
93	7348	15mths	female	14.2	65.7	5.7	28.6	9.3	0.8	4.1	5.23	12.1	36.5	69.9	23.1	33.1	15.1	515	6.6
94	7349	7mths	male	18.7	70.5	7.2	22.3	13.2	1.3	4.2	4.17	9.3	28.3	67.8	22.3	32.8	19.9	602	6.7
95	7351	8mths	female	7.3	70.7	9.3	20	5.2	0.7	1.5	5.32	11.7	35.4	66.5	21.9	32.9	16	498	6.1
96	7352	8mths	female	8.2	76.6	8.3	15.1	6.3	0.7	1.2	3.96	9.4	30	75.7	23.7	31.4	17.6	146	9.4
97	7353	8mths	male	9.7	74.6	7.5	17.9	7.2	0.7	1.7	5.07	10.9	34.3	67.8	21.6	31.8	18.4	519	7.1
98	7354	14mths	female	13	79.6	6.6	13.8	10.3	0.9	1.8	5.62	10.4	33.2	59.1	18.6	31.4	17.2	379	8.5
99	7355	16mths	female	16.2	59.6	3.1	37.3	9.7	0.5	6	3.95	9	28.8	73.1	22.8	31.2	19.7	649	6
100	7356	11mths	male	17.7	69.2	7.1	23.7	12.2	1.3	4.2	4.37	10.7	32.5	74.5	24.4	32.8	16.8	682	6.9
101	7357	10mths	male	14.7	72.7	11.1	16.2	10.7	1.6	2.4	5.07	11.5	35.1	69.2	22.8	32.9	15.2	638	6.8
102	7358	15mths	female	14.5	67.5	8.4	24.1	9.8	1.2	3.5	5.46	9	29.6	54.2	16.5	30.5	22	668	7
103	7359	11mths	female	18.6	70.9	4.7	24.4	13.2	0.9	4.5	4.91	8.9	27.9	56.9	18	31.7	22.3	139	11.2
104	7361	11mths	male	15.4	64.1	7.3	28.6	9.9	1.1	4.4	4.51	11.1	33.9	75.1	24.6	32.7	14.9	397	7
105	7362	11mths	female	8.4	70.9	8.1	21	6	0.7	1.8	4.62	10.7	33.7	72.9	23.2	31.8	21.2	684	6.4
106	7363	11mths	female	12	63.4	7.1	29.5	7.6	0.9	3.5	4.65	11.9	36.7	79	25.6	32.4	19.6	521	6.2
107	7364	17mths	female	7.1	60.7	6.4	32.9	4.3	0.5	2.3	4.46	11.3	34	76.2	25.4	33.4	15.5	420	5.9
108	7365	9mths	male	9.3	74.5	5.2	20.3	6.9	0.5	1.9	4.89	10.5	32.9	67.4	21.6	32	16.4	381	7.3
109	7366	7mths	female	10.7	79.3	6.2	14.5	8.5	0.7	1.6	3.97	10.4	30.8	77.5	26.3	33.9	13.2	495	6
110	7369	16mths	female	9.2	68.5	4.2	27.3	6.3	0.4	2.5	4.88	10.7	33	67.7	22	32.5	21.5	520	6.6
111	7371	15mths	male	13.9	71.8	8.8	19.4	10	1.2	2.7	4.98	10.7	32.4	64.9	21.4	32.9	18.6	330	7.2
112	7372	17mths	male	17.6	55.5	6.3	38.2	9.8	1.1	6.7	4.7	9	29.4	62.5	19.1	30.6	20.8	672	6
113	7373	14mths	male	11.5	48.7	9.5	41.8	5.6	1.1	4.8	4.88	10.7	33.3	68.3	21.8	32	19.6	406	7.6
114	7375	14mths	male	8.7	71.9	8.7	19.4	6.3	0.8	1.7	4.07	8.5	26.9	66.2	20.8	31.5	19.9	969	6.2
115	7376	17mths	female	11.9	69.3	5.5	25.2	8.2	0.7	3	5.19	12	36.3	70	23.1	33	17	386	7.9
116	7378	16mths	female	14.3	63.6	7.2	24.2	9.8	1	3.5	4.68	11.8	36.3	77.5	25.3	32.6	12.5	718	5.9
117	7379	9mths	female	13.3	67.3	7	25.7	9	0.9	3.4	4.58	10.4	32.4	70.6	22.8	32.2	15	563	5.6
118	7381	16mths	female	7.8	74.1	4.6	21.3	5.8	0.4	1.7	4.96	11	33.9	68.2	22.1	32.4	16.6	283	6.9
119	7382	16mths	female	6.9	72.4	8.5	19.1	5	0.6	1.3	3.05	8.2	25.8	84.6	26.8	31.6	23.6	133	7.3
120	7383	11mths	female	12	62.3	11.9	25.8	7.5	1.4	3.1	5.05	11.6	35.3	70	23	32.9	16.5	548	6.4
121	7384	7mths	female	29.2	72.2	2.7	25.1	21.1	0.8	7.3	5.02	10.9	34.2	68.2	21.7	31.8	16.4	613	7
122	7387	15mths	female	14.2	73.3	9.1	17.6	10.4	1.3	2.5	3.83	9.2	29	75.7	24	31.6	21.6	211	6.6
123	7392	11mths	male	13	69.3	11.6	19.1	9	1.5	2.5	4.22	8.6	28.2	66.6	20.3	30.4	23.3	260	8.6
124	7393	16mths	female	9.8	60.7	9.6	29.7	5.9	0.9	2.9	4.28	8	25.7	60.1	18.7	31.1	22.1	526	6.4
125	7394	11mths	male	12.9	43.8	2.8	53.4	5.7	0.4	6.9	4.58	9.8	31.5	68.7	21.3	31	21.1	588	6.7
126	7395	15mths	female	10.8	67.1	9	23.9	7.2	1	2.6	4.44	8.7	27.5	62	19.5	31.5	19.9	383	8.2
127	7396	15mths	female	8.1	70.2	5.1	24.7	5.7	0.4	2	4.84	9.5	30.3	62.6	19.6	31.4	16.9	276	9
128	7397	8mths	female	7.5	66.4	12.4	21.2	5	0.9	1.6	4.13	8.7	28.1	68.2	21.1	30.9	22	242	7.8
129	7398	8mths	male	17.6	72	5.8	22.2	12.7	1	3.9	3.32	8	25.2	75.9	24.1	31.7	25.9	771	5.8
130	7399	12mths	male	7.6	66.5	14.2	19.3	5.1	1.1	1.5	3.43	7.5	24	69.9	21.9	31.3	19.7	126	9.2
131	7400	11mths	male	13.3	55.4	15.5	29.1	7.4	2.1	3.9	4.97	9.1	29	58.4	18.3	31.3	20.6	782	9.5
132	7402	4mths	male	11.7	71.8	4.8	23.4	8.4	0.6	2.7	4.87	10	31.3	64.2	20.6	32	22.6	473	8
133	7403	11mths	male	10.5	63.8	5.8	30.4	6.7	0.6	3.2	3.96	7.6	25.1	63.4	19.2	30.4	22.6	104	9.6
134	7404	4mths	male	25.4	80.2	7.6	12.2	20.4	1.9	3.1	4.61	10	30.7	66.5	21.7	32.7	16.7	784	6.8
135	7405	4mths	male	16.6	69.6	7	23.4	11.6	1.2	3.9	5.76	11.3	33.8	58.6	19.7	33.5	15	115	11.4
136	7407	5MTHS	male	11.5	67.2	5.9	26.9	7.7	0.7	3.1	5.17	10.7	32.8	63.4	20.6	32.5	17.7	342	8.8
137	7408	12mths	female	9.1	71.6	5.2	23.2	6.5	0.5	2.1	4.12	9.6	30.3	73.7	23.3	31.7	22.6	354	7.2
138	7410	6mths	female	6.6	74.8	9.2	16	4.9	0.6	1.1	4.45	10.1	30.5	68.6	22.6	32.9	14.8	473	7.2
139	7411	16mths	female	10.3	61.4	6.3	32.3	6.3	0.6	3.3	4.93	11.6	35.8	72.7	23.6	32.5	13.8	273	7.6
140	7412	6mths	male	16.1	68.6	5.1	26.3	11	0.8	4.2	4.78	10.7	32.9	68.7	22.4	32.5	16	624	6.7
141	7413	16mths	female	11.4	72.7	4.7	22.6	8.3	0.5	2.6	4.75	10.2	32.1	67.6	21.4	31.7	20.2	619	6.2
142	7415	8mths	male	10.3	69.3	4.7	26	7.1	0.5	2.7	5.23	11.1	34.2	65.4	21.2	32.4	19	529	7.6
143	7417	12mths	female	13.6	78.4	6.6	15	10.7	0.9	2	4.52	9.3	29	64.2	20.6	32.1	20.1	377	7.2
144	7422	12mths	female	17.8	58.9	8.8	32.3	10.5	1.6	5.7	3.99	9.4	29.8	74.5	23.7	31.8	21.8	348	6.5
145	7423	13mths	male	11.1	75	6.9	18.1	8.3	0.8	2	5.21	10.2	32.6	62.6	19.6	31.4	19.7	485	8.2
146	7425	15mths	male	12.1	76.7	5.3	18	9.3	0.6	2.2	6.05	10.6	33.2	54.7	17.5	32	21.6	523	9.5
147	7426	14mths	female	13.9	70.5	7.9	21.6	9.8	1.1	3	4.82	9.2	29.2	60.6	19.1	31.5	24.9	392	7.6
148	7427	11mths	male	10	73.8	10.9	15.3	7.4	1.1	1.5	4.94	10.7	32.7	66.3	21.6	32.6	17.3	387	7.5
149	7428	8mths	female	13.5	75.2	9.3	15.5	10.2	1.3	2.1	4.95	11	34.4	69.5	22.2	31.9	18	635	6.3
150	7430	8mths	female	11.8	76.8	3.3	19.9	9.1	0.4	2.3	5.13	10.3	32.2	62.8	20	31.9	18.9	552	6.6
151	7432	14mths	female	9.4	67.9	5.8	26.3	6.4	0.5	2.5	5.76	12.4	38.8	67.3	21.5	31.9	16.9	55	9.5
152	7433	7mths	male	12.7	70	3.6	26.4	8.9	0.5	3.4	3.4	7.6	23.7	69.5	22.4	32.3	16.1	236	7.4
153	7434	16mths	female	14.3	73.6	2.8	23.6	10.5	0.4	3.4	4.46	10.2	31.8	71.2	22.8	32	19.2	119	9.7
154	7435	5MTHS	male	10.9	70.7	9.9	19.4	7.7	1.1	2.1	2.14	6.5	20	93.7	30.4	32.5	19.6	188	6.9
155	7436	9mths	male	15.8	54.7	7.5	37.8	8.6	1.2	6	4.97	8.6	27.1	54.6	17.3	31.7	21	387	8
156	7438	12mths	female	12.2	71.4	4.2	24.4	8.7	0.5	8.7	4.5	11.2	34.3	76.2	24.9	32.6	16.8	116	6.8
157	7439	15mths	male	14	72.1	8.5	19.4	10.1	1.2	2.7	4.47	9.6	30.8	68.8	21.5	31.3	17.5	566	7.3
158	7440	17mths	female	11.6	71.2	9	19.8	8.3	1	2.3	3.85	7.5	24.6	63.9	19.5	30.6	20.4	271	6.9
159	7441	10mths	female	13	73.6	7.1	19.3	9.6	0.9	2.5	4.65	8.8	28.4	61	18.9	30.9	21.1	488	7
160	7445	7mths	female	13.3	64.3	4.7	31	8.6	0.6	4.1	4.54	11.9	35.3	77.8	26.2	33.7	13.6	449	7.5
161	7446	8mths	male	15.4	74.6	8.5	16.9	11.5	1.3	2.6	5.47	10.7	33.5	61.2	19.6	32.1	19.4	442	9.9
162	7447	12mths	male	14.4	73.5	5	21.5	10.6	0.7	3.1	5.37	9.8	31.8	59.3	18.3	30.9	20.3	642	7.5
163	7448	12mths	female	14.8	43.9	2.9	53.2	6.5	0.4	7.9	5.58	10.2	32.7	58.7	18.2	31.1	17.8	420	7.8
164	7451	6mths	female	6.7	68.4	6.4	25.2	4.6	0.4	1.7	5.2	11.9	36.6	70.3	22.8	32.4	14.1	380	7.7
165	7454	8mths	female	16.1	70.1	11.3	18.6	11.3	1.8	3	5.06	10.7	32.7	64.6	21.2	32.9	17.2	200	9.8
166	7458	8mths	female	13.6	73.8	9.1	17.1	10	1.2	2.3	5.39	10.3	32.8	60.8	19.1	31.4	21	655	8.8
167	7460	14mths	male	7.8	67.5	9.6	22.9	5.3	0.7	1.8	2.64	7.4	23.2	87.8	28.1	32	22.6	336	5.7
168	7461	17mths	female	8.9	44.8	10.5	44.7	4	0.9	4	4.86	10.9	33.7	69.2	22.5	32.5	17.4	305	8.3
169	7462	14mths	female	9.9	74.2	8.8	17	7.3	0.9	1.7	4.05	8	24.6	60.8	19.8	32.6	18.4	233	8.4
170	7463	11mths	female	13.5	70.3	7.7	22	9.5	1	3	3.61	8.7	25.9	71.5	24.1	33.7	26.2	206	7.3
171	7464	17mths	female	16.1	58.4	7.5	34.1	9.4	1.2	5.5	4.38	11.1	33.4	76.3	25.5	33.4	14.7	578	6.5
172	7467	7mths	male	11	62.4	6	31.6	6.9	0.7	3.5	4.45	9.7	30.2	67.8	21.8	32.1	17.4	492	6.3
173	7468	10mths	male	8.2	75.3	6	18.7	6.2	0.5	1.5	5.87	10.4	32.2	54.8	17.7	32.2	24		8.1
174	7469	6mths	female	9.1	73.3	8.5	18.2	6.7	0.8	1.7	4.3	10.7	31.8	73.9	24.8	33.6	16	442	7.8
175	7470	15mths	female	15.4	63.6	2.6	33.8	9.8	0.4	5.2	5.4	10.9	33.8	62.5	20.1	32.2	19.7	153	6.2
176	7471	15mths	male	7.7	72.7	6.3	21	5.6	0.5	1.6	5.03	10.9	33.1	65.8	21.6	32.8	21.8	350	8.3
177	7474	17mths	male	11.4	63.1	20	16.9	7.2	2.3	1.9	3.79	7.3	23.8	62.8	19.4	30.9	24.6	268	9
178	7479	8mths	female	11.7	70.6	9.7	19.7	8.3	1.1	2.3	4.62	10.1	31.2	67.6	21.8	32.3	18.4	623	6.2
179	7480	6mths	male	8.8	67.1	10.3	22.6	5.9	0.9	2	4.15	8.7	27.8	67.1	21	31.3	21.1	389	9.4
180	7481	13mths	male	11.4	66.9	8.2	24.9	7.6	0.9	2.8	4.74	9.4	29.4	62.1	19.7	31.8	21.4	749	6.9
181	7483	8mths	female	16.1	72.3	5.1	22.6	11.6	0.8	3.6	3.54	8	26.1	73.7	22.6	30.6	21.5	303	8.2
182	7484	5MTHS	female	6.9	61	10.6	28.4	4.2	0.7	2	4.85	10.2	32	65.9	21	31.8	20.3	535	6.6
183	7485	15mths	female	18.2	71	10.6	18.4	12.9	1.9	3.3	4.8	9.8	31.4	65.3	20.3	31.2	23.2	334	9.9
184	7486	13mths	female	19.6	65.3	8.4	26.3	12.8	1.6	5.2	4.6	8.5	28.4	61.7	18.5	29.9	20.7	246	9.2
185	7487	16mths	female	7.1	58.8	17.9	23.3	4.2	1.3	1.7	3.17	7	23.2	73.1	22.2	30.3	20.3	141	8.9
186	7490	4mths	male	11.7	74.3	7.2	18.5	8.7	0.8	2.2	4.61	11.1	33.5	72.6	24.1	33.2	14.7	329	9.4
187	7492	13mths	female	16.6	56	7.4	36.6	9.3	1.2	6.1	3.06	7.6	25.3	82.9	25	30.1	27.4	131	8.2
188	7493	14mths	female	7.7	58	4	38	4.5	0.3	2.9	4.53	11.7	35.1	77.5	25.8	33.3	16.9	370	7.6
189	7495	12mths	female	14.4	61.2	8.8	30	8.8	1.3	4.3	5.62	9.4	28.3	50.3	16.7	33.1	34.8	411	9.4
190	7496	17mths	male	15	84.1	8.9	7	12.6	1.3	1	5.29	10.3	32	60.5	19.5	32.2	24.8	322	8.8
191	7497	6mths	male	11.9	72.9	8.2	18.9	8.7	1	2.2	4.99	11.2	33.9	68	22.5	33	18.5	463	7
192	7498	5MTHS	female	9.4	75.8	5.8	18.4	7.1	0.5	1.7	4.61	10.8	32.5	70.5	23.5	33.5	16.7	317	8.4
193	7499	12mths	male	12	63.2	7.5	29.3	7.6	0.9	3.5	4.06	6.4	21.7	53.6	15.9	29.7	23.5	214	7.3
194	7500	11mths	male	12.2	66	7.5	26.5	8.1	0.9	3.2	5.1	9.2	28.6	56	18.1	32.2	20.6	401	10.2
195	7501	14mths	female	14.9	60.8	4.9	34.3	9.1	0.7	5.1	5.08	10.7	33.1	65.1	21	32.3	17.4	469	6.8
196	7502	14mths	female	7.9	69.6	5.2	25.2	5.5	0.4	2	4.71	9.4	29.1	61.7	19.9	32.2	18.1	265	8.3
197	7503	14mths	female	11.4	71.8	8	20.2	8.2	0.9	2.3	4.11	10.1	30.8	75.1	24.6	32.8	20.8	298	6.3
198	7506	14mths	female	19.4	62.1	7.7	30.2	12	1.5	5.9	4.02	8.8	28.4	70.6	21.9	31	20.9	485	6.2
199	7508	5MTHS	male	8.9	77.2	8.2	14.6	6.9	0.7	1.3	3.42	7.9	24.4	71.4	23	32.2	20.5	210	8.1
200	7509	13mths	female	9.8	69.2	6.6	24.2	6.8	0.6	2.4	4.94	9.8	31	62.7	19.8	31.5	17.5	449	7.4
201	7510	15mths	female	8.6	66.6	6.1	27.3	5.7	0.5	2.3	3.72	9	28	75.2	24.1	32	20	407	6.2
202	7512	12mths	female	15.2	77.2	5.8	17	11.7	0.9	2.6	4.83	9	28.7	59.3	18.7	31.5	20.4	506	9.6
203	7513	8mths	female	15.9	72.5	11	16.5	11.5	1.7	2.6	5.01	10.2	32.4	64.6	20.3	31.4	17.8	517	7.4
204	7514	9mths	female	10.6	62	7	31	6.6	0.7	3.3	5.06	10.3	32	63.1	20.3	32.2	20.8	523	5.9
205	7515	17mths	male	6.7	62.2	6.4	31.4	4.2	0.4	2.1	4.79	10.4	31.9	66.6	21.6	32.5	17.1	230	7
206	7517	6mths	female	16.4	78.4	6.2	15.4	12.9	1	2.5	4.76	10	31.3	65.7	21	32	18.1	454	8.4
207	7518	13mths	female	9.6	67.2	5.2	27.6	6.5	0.5	2.6	5.24	12.3	37.8	72.2	23.5	32.6	15.2	455	6.8
208	7519	13mths	female	11.5	72	6	22	8.3	0.7	2.5	4.64	12	37	79.7	26	32.6	14	461	7.2
209	7520	11mths	female	20.8	63.6	6.5	29.9	13.2	1.4	6.2	4.6	10.8	33.8	73.4	23.5	32	19.9	490	7.5
210	7521	6mths	male	14.2	67.2	5.5	27.3	9.5	0.8	3.9	3.73	8	26.1	69.9	21.5	30.7	20.6	667	6.6
211	7522	11mths	female	12.2	67.4	5.1	27.5	8.2	0.6	3.4	4.94	10.1	32.5	65.8	20.4	31	23.8	433	7.7
212	7523	7mths	male	8.9	65.6	8	26.4	5.8	0.7	2.3	4.73	8	25.9	54.9	16.9	30.8	20.2	507	8.1
213	7524	14mths	female	9.4	71	11.6	17.4	6.7	1.1	1.6	4.48	9	28.5	63.6	20.1	31.6	20.5	323	8.8
214	7525	6mths	male	8.9	70.8	7.9	21.3	6.3	0.7	1.9	5.16	10.7	33.3	64.6	20.8	32.2	20.7	403	7.8
215	7526	9mths	male	17.3	73.3	4.5	22.2	12.7	0.8	3.8	5.28	10.6	32.8	62.1	20.1	32.4	21.3	943	6.5
216	7527	14mths	female	9.9	64.9	6.8	28.3	6.4	0.7	2.8	3.76	7.6	24.6	65.5	20.2	30.9	21.9	228	8.2
217	7528	17mths	male	8.4	56.6	8.8	34.6	4.8	0.7	2.9	3.98	8.2	26.7	67	20.6	30.8	18.1	416	8.4
218	7530	7mths	female	8.2	62.6	9.1	28.3	5.1	0.7	2.3	4.08	7.8	24.7	60.6	19.1	31.4	21.5	326	9.5
219	7531	5MTHS	female	7.4	70.9	11.6	17.5	5.2	0.9	1.3	3.26	7.5	23.4	72	23.1	32.1	20.7	323	7.7
220	7532	15mths	male	9.2	73.9	4.5	21.6	6.8	0.4	2	5.19	9.2	29.6	56.9	17.8	31.3	19.5	573	6.9
221	7533	15mths	female	8.4	67.2	10.1	22.7	5.6	0.8	1.9	3.91	7.6	24.4	62.4	19.6	31.3	18.1	240	8.5
222	7534	15mths	female	12	67.9	7.9	24.2	8.1	0.9	2.9	5.07	10.3	32.9	64.8	20.4	31.5	16.4	180	7.7
223	7535	10mths	male	10.7	69.2	12.8	18	7.4	1.4	1.9	5.29	10.5	33.4	63.1	19.9	31.5	19.7	372	8.1
224	7536	12mths	female	10.1	70	4.5	25.5	7.1	0.5	2.6	3.96	8.8	26.9	67.8	22.1	32.5	22.2	29	5.5
225	7538	7mths	male	14.3	79.1	5.1	15.8	11.3	0.7	2.3	4.44	9.1	28.1	63.3	20.4	32.3	21.1	489	7
226	7539	16mths	male	10.8	61.8	15.9	22.3	6.7	1.7	2.4	3.86	9.4	29.2	75.7	24.5	32.3	16.6	66	9.6
227	7541	10mths	male	16.6	73.7	7.5	18.8	12.2	1.2	3.1	4.38	9.1	28.2	64.5	20.7	32.1	18.1	429	6.5
228	7542	9mths	female	9.3	64.5	6.7	28.8	6	0.6	2.7	4.57	11.1	34	74.3	24.3	32.7	16.3	461	5.7
229	7543	8mths	male	11.4	67.9	6.4	25.7	7.7	0.7	2.9	5.85	11.5	36.5	62.4	19.7	31.6	17.6	483	7.9
230	7544	12mths	female	13.1	58.4	9.3	32.3	7.7	1.2	4.2	5.35	11.1	34.2	63.9	20.8	32.6	18.6	449	7.7
231	7545	15mths	male	6.8	62.2	9.7	28.1	4.2	0.7	1.9	4.84	9.7	30.5	63	20.1	31.9	19.7	208	8.1
232	7546	5MTHS	male	8	69.9	9.3	20.8	5.6	0.7	1.7	3.98	9.1	27.4	68.9	22.9	33.2	14.5	526	7.2
233	7547	5MTHS	female	7.3	80.6	7.3	12.1	5.9	0.5	0.9	4.14	10.3	30.6	73.8	24.9	33.7	13.5	877	7.1
234	7548	6mths	male	12.5	74.4	6.4	19.2	9.3	0.8	2.4	5	10.1	31.8	63.6	20.3	31.9	16.5	387	8
235	7549	5MTHS	male	8.6	65.6	7.2	27.2	5.6	0.6	2.3	3.71	8.5	26.8	72.2	23.1	31.9	17.7	397	7.7
236	7550	9mths	male	12.1	68	11.3	20.7	8.2	1.4	2.5	3.39	7.4	23.2	68.3	21.8	31.9	19.4	192	7.3
237	7551	8mths	male	12.1	66.7	8.2	25.1	8.1	1	3	4.27	8.3	24.7	57.8	19.4	33.6	24.4	437	7.9
238	7552	9mths	female	12	71.1	4.1	24.8	8.5	5	3	4.94	10.5	32.8	66.4	21.3	32.1	20.8	447	7.4
239	7555	14mths	male	11.1	65.2	7.8	27	7.2	0.9	3	4.94	9.2	28.9	58.4	18.6	31.9	22.5	518	7.1
240	7556	9mths	male	9.1	72.1	9.1	18.8	6.6	0.8	1.7	3.68	7.6	24.3	65.9	20.7	31.4	24.1	349	7.3
241	7557	8mths	female	12.6	72.5	8.6	18.9	9.1	1.1	2.4	4.93	10.6	32.5	66	21.4	32.5	21.1	623	7.8
242	7559	16mths	female	13.9	63.6	8.6	27.8	8.8	1.2	3.9	3.42	7.4	24.1	70.5	21.8	30.9	27.2	336	7.9
243	7560	17mths	female	13.5	68.4	8.1	23.5	9.2	1.1	3.2	5.31	13	38.9	73.3	24.5	33.4	12.1	247	8.3
244	7561	6mths	male	22.6	75.5	4.7	19.8	17.1	1.1	4.5	5.39	10.6	33.8	62.8	19.7	31.4	19.2	273	9.8
245	7562	16mths	male	12.5	73.6	8	18.4	9.2	1	2.3	5.06	10.3	32.9	65	20.3	31.2	15.7	390	6.7
246	7563	8mths	male	11.6	65.3	8.6	26.1	7.6	1	3	4.48	7.7	24.8	55.3	17.2	31.1	23.3	460	8.2
247	7564	15mths	male	19.5	61.5	5.5	33	12	1.1	6.4	5.08	12.3	37.7	74.2	24.2	32.6	17.5	325	6.6
248	7565	12mths	female	19.1	75.1	5.5	19.4	14.3	1.1	3.7	4.91	12.2	37	75.3	24.9	33.1	14.5	186	8.4
249	7568	17mths	male	13.5	61.9	5.5	32.6	8.4	0.7	4.4	5.4	11.1	33.7	62.3	20.5	32.9	18	468	8.9
250	7569	13mths	male	16.7	62.1	7.9	30	10.4	1.3	5	3.71	9.3	28.4	76.6	24.9	32.6	18.2	301	8.2
251	7570	6mths	female	8.3	81.4	3.7	14.9	6.8	0.3	1.2	4.91	11.5	35.2	71.7	23.5	32.8	16.9	322	6.5
252	7571	10mths	male	10.2	72.8	8.1	19.1	7.4	0.8	1.9	4.4	8.1	25.6	58.3	18.4	31.5	28.8	564	7.5
253	7572	6mths	male	15	71.1	8.7	20.2	10.7	1.3	3	5.03	11.7	35.6	70.8	23.3	32.9	12.4	850	6.6
254	7574	15mths	female	18.4	60.1	10.2	29.7	11.1	1.9	5.5	3.63	6.9	24.8	68.2	19.1	28	24.1	97	11.8
255	7575	16mths	male	11.6	65.5	9.9	24.6	7.6	1.1	2.9	5.3	10.9	33.6	63.3	20.6	32.5	22.8	549	7
256	7576	17mths	female	15.2	58.4	2	39.6	8.9	0.3	6	5.16	13.1	39.2	76	25.4	33.4	16.1	93	9.4
257	7577	17mths	male	7.8	76	17.2	6.8	5.9	1.3	0.5	3.58	7.4	23.9	67	20.6	30.8	19.6	175	7.9
258	7578	6mths	female	8	70.8	7.5	21.7	5.7	0.6	1.7	4.73	12.1	35.9	75.9	25.5	33.7	13.2	320	7.2
259	7579	16mths	male	7.6	63.8	6.9	29.3	4.8	0.5	2.2	3.52	6.8	21.8	61.8	19.4	31.3	19.6	233	8.3
260	7580	11mths	female	10.5	70.4	14.2	15.4	7.4	1.5	1.6	4.01	9.4	29.2	72.9	23.4	32.1	22.5	243	8.3
261	7582	6mths	male	10.7	69.8	7.7	22.5	7.5	0.8	2.4	5.07	11.7	35.4	69.8	23	33	14.7	266	7.5
262	7583	11mths	female	9.2	49.5	10.2	40.3	4.6	0.9	3.7	4.38	9.4	30	68.4	21.4	31.3	18.1	323	7.1
263	7584	11mths	male	10.7	75.6	9.5	14.9	8.1	1	1.6	4.85	9.7	30	61.8	20	32.4	17.9	395	7.4
264	7587	17mths	female	7.6	65.9	5.2	28.9	5	0.4	2.2	4.66	10.7	32.7	70.2	23	32.8	17.1	458	7.8
265	7591	17mths	female	13.3	72.1	4.6	23.3	9.6	0.6	3.1	5.03	11.5	35.5	70.5	22.9	32.5	14.7	401	7.3
266	7598	5MTHS	female	8.2	63.1	6	30.9	5.2	0.5	2.5	3.89	9.9	29.9	76.8	25.6	33.2	13.2	689	6.8
267	7600	17mths	female	14.5	72.3	6	21.7	10.5	0.9	3.1	5.62	9.7	30.9	55	17.2	31.3	25.8	422	9.1
268	7601	15mths	female	7.5	36.5	4.1	59.4	2.7	0.3	4.5	4.8	9.4	30.1	62.7	19.6	31.3	21	535	7.1
269	7602	16mths	female	8.7	60.4	7.6	32	5.3	0.7	2.8	4.71	10.1	31.5	66.8	21.5	32.2	21.6	315	8.6
270	7603	7mths	male	9.9	80.1	3.6	16.3	7.9	0.4	1.6	5.03	11.7	36.5	72.5	23.2	32	14.7	248	7.8
271	7604	10mths	male	8	71.6	9.2	19.2	5.7	0.7	1.5	4.83	7.6	24.6	51	15.7	30.8	28.3	209	7.8
272	7606	12mths	female	9	67.2	6.1	26.7	6	0.5	2.4	4.53	11	33.4	73.8	24.3	32.9	18.1	376	7.7
273	7609	6mths	female	12	71.3	9.4	19.3	8.6	1.1	2.3	3.6	9.5	28.3	78.7	26.5	33.6	13.2	159	7.7
274	7610	14mths	female	12.3	76.3	4.4	19.3	9.4	0.5	2.4	3.69	9.5	28.9	78.3	25.7	32.9	17.9	323	6.7
275	7611	10mths	female	22.8	44.9	8.9	46.2	10.2	2	10.5	5.02	9.3	30	59.7	18.4	30.9	19.5	830	8.5
276	7612	11mths	male	6.2	53.7	5.2	41.1	3.3	0.3	2.5	4.86	8.9	29	59.7	18.4	30.8	20.3	490	9.4
277	7613	13mths	female	13.1	61.9	7.2	30.9	8.1	0.9	4	4.34	8.6	26.8	61.7	19.7	32	24.5	380	8.3
278	7614	7mths	male	15.7	74.1	6.9	19	11.6	1.1	3	5.21	12.2	37.4	71.7	23.3	32.5	13	601	6.7
279	7615	16mths	male	6.5	75.9	2	22.1	4.9	0.1	1.4	3.36	7.4	23.9	71	22	30.9	22	419	6.9
280	7616	14mths	male	8.3	67.2	5.1	27.7	5.6	0.4	2.3	3.87	7.6	24.6	63.4	19.7	31	22.5	274	8.7
281	7617	6mths	male	11.8	72.4	6.8	20.8	8.5	0.8	2.5	4.31	9.6	29.4	68.2	22.3	32.6	18.2	389	6.3
282	7618	7mths	female	16	59.1	6.9	34	9.5	1.1	5.4	5.16	10.1	31.9	61.7	19.6	31.7	22.7	337	8.5
283	7619	7mths	female	11.4	72.1	7	20.9	8.2	0.8	2.4	4.54	10.3	31.4	69.1	22.7	32.8	16.4	251	6.6
284	7620	16mths	male	20.2	78.5	5.4	16.1	15.9	1.1	3.3	4.01	9.8	30.4	76	24.4	32.1	19.4	559	6.3
285	7622	9mths	male	8.7	66.2	8.2	25.6	5.8	0.7	2.2	4.72	9.7	30	63.5	20.6	32.5	20.1	503	6.5
286	7623	14mths	female	8.2	74.4	9.2	16.4	6.1	0.8	1.3	4.3	10.3	32.4	75.4	24	31.8	19	256	7.4
287	7625	14mths	female	11.3	74.4	8.3	17.3	8.4	0.9	2	5.02	10.9	34.4	68.7	21.8	31.8	20.3	374	6.2
288	7626	17mths	female	10.4	59.3	10.6	30.1	6.2	1.1	3.1	4.86	9.5	29.9	61.6	19.6	31.8	20.9	288	8.4
289	7628	11mths	male	8.5	69.8	5.6	24.6	5.9	0.5	2.1	4.95	10.1	32.2	65.1	20.5	31.5	18.1	481	7.6
290	7630	11mths	male	5.4	56.9	13.3	29.8	3.1	0.7	1.6	4.63	10.6	32.7	70.6	23	32.5	16.1	490	6.4
291	7631	15mths	female	7.7	47.1	8.2	44.7	3.6	0.6	3.4	4.68	9.6	28.8	61.4	20.4	33.2	18.2	469	9.2
292	7632	16mths	male	14.6	73.1	6.9	20	10.7	1	2.9	4.68	9.6	29.5	63	20.5	32.5	19	245	7.8
293	7635	7mths	male	9.9	69.3	6.6	24.1	6.9	0.7	2.4	4.44	10.2	32.3	72.7	23	31.6	14.1	734	7.4
294	7636	14mths	female	14.3	66.4	11.5	22.1	9.5	1.6	3.2	3.31	8.2	26.2	79.1	24.7	31.3	21.8	213	7.3
295	7637	12mths	male	14.5	21.7	8.5	21.7	10.1	1.2	3.1	5.03	8.5	28.8	57.2	17	29.7	19	277	9
296	7643	15mths	female	9.4	69.9	5.4	24.7	6.6	0.5	2.3	4.41	8.6	28.8	65.2	19.6	30	21.5	644	6.7
297	7644	7mths	female	12.2	66.3	4.9	28.8	8.1	0.6	3.5	4.32	10.3	31.3	72.3	23.9	33	15.7	560	6.9
298	7646	5MTHS	male	6.5	68.5	8.7	22.8	4.5	0.6	1.5	5.68	12	37.8	66.7	21.2	31.8	16.1	706	7
299	7647	8mths	male	12.3	71.4	6.5	22.1	8.8	0.8	2.7	4.4	11.6	34.7	78.9	26.3	33.4	15.2	564	6.6
300	7650	16mths	male	12.4	60.2	4.1	35.7	7.5	0.5	4.4	5.07	10.2	31.5	62.2	20.1	32.2	20.9	580	7.3
301	7651	9mths	female	8.8	26.7	6.2	67.1	2.3	0.5	5.9	3.81	11.5	34.8	91.4	30.1	33	14.5	568	6.6
302	7652	10mths	male	10.3	69.3	4.1	26.6	7.1	0.4	2.7	4.82	11.2	34.7	72	23.3	32.4	15.2	332	6.8
303	7653	11mths	male	20.1	78.6	4.7	16.7	15.8	0.9	3.4	5.15	11.8	36.2	70.3	22.8	32.5	16.9	606	7.9
304	7655	5MTHS	male	14.1	84	5.8	10.2	11.8	0.8	1.4	4.69	10.1	30.7	65.5	21.5	32.8	20.6	374	7.6
305	7656	12mths	female	6.5	74	4.5	21.5	4.8	0.3	1.4	4.25	12	35	82.3	28.1	34.2	13.2	403	6.9
306	7657	15mths	female	6.2	56.3	11.4	32.3	3.5	0.7	2	4.65	8.9	28.6	61.6	19.1	31.1	24	361	8.2
307	7658	7mths	male	17.7	66.6	11.5	21.9	11.8	2	3.9	4.22	9.4	29.1	68.9	22.3	32.4	21.9	536	6.5
308	7659	15mths	male	13.6	48.2	7.6	44.2	6.6	1	6	4.67	11.3	33.7	72.2	24.2	33.6	18.8	417	6.2
309	7660	13mths	female	9.6	71.5	10.3	18.2	6.9	1	1.7	3.91	9.2	28.5	72.8	23.4	32.2	20.2	525	6.3
310	7661	9mths	male	7.6	66.9	9.6	23.5	5.1	0.7	1.8	4.46	10	30.6	68.5	22.4	32.7	17	415	6.1
311	7663	13mths	male	14	70.1	6.2	23.7	9.8	0.9	3.3	4.19	9	27.6	65.9	21.4	32.5	19.3	805	5.4
312	7664	5MTHS	male	9.1	74.1	5.4	20.5	6.7	0.5	1.9	4.48	8.8	26.8	59.7	19.6	32.9	14.9	682	10.3
313	7665	10mths	male	9.7	67.5	10.4	22.1	6.5	1	2.1	5.53	11.1	34	61.4	20.1	32.7	20.7	463	8.6
314	7666	12mths	male	16.5	75.1	7.4	17.5	12.4	1.2	2.9	4.82	9.1	29.5	61.2	19	31	19.3	602	7.6
315	7667	11mths	female	12.6	66.5	6.7	26.8	8.4	0.8	3.4	3.95	8.9	26.9	68.2	22.5	32.9	18.4	288	8.7
316	7668	10mths	male	5.9	72.5	6	21.5	4.3	0.4	1.3	4.31	8.6	27.2	63.1	19.9	31.4	24.7	223	9.3
317	7669	4mths	male	13.6	66.6	6.6	26.8	9.1	0.9	3.6	4.47	11	33.6	75	24.6	32.8	19.4	403	7.3
318	7670	14mths	female	9.7	70.7	14.9	14.4	6.9	1.4	1.4	4.29	10	30.9	72.1	23.3	32.3	14.1	168	7.4
319	7673	6mths	female	14.3	74.7	8.9	16.4	10.7	1.3	2.3	5.89	11.1	35.2	59.7	18.8	31.5	15.1	525	8.6
320	7674	5MTHS	female	9.9	76.7	5.8	17.5	7.6	0.6	1.7	4.46	11.1	34	76.3	24.8	32.5	15.8	302	8.1
321	7675	11mths	female	8.5	55.9	14.5	29.6	4.8	1.2	2.5	3.94	8.8	27.3	69.2	22.3	32.2	19.7	333	7.7
322	7676	16mths	female	13.2	67.3	12.5	20.2	8.9	1.6	2.7	5.23	8.1	27.4	52.4	15.4	29.5	22.6	452	8.6
323	7677	16mths	female	9.6	84.1	4.6	11.3	8.1	0.4	1.1	5.28	9.9	32.3	61.2	18.7	30.6	21.4	358	7.9
324	7678	12mths	female	10.1	55.7	11.7	32.6	5.6	1.2	3.3	4.93	8.4	28.1	56.9	17.1	30	20.8	225	9.7
325	7679	14mths	male	8.1	66.7	7.1	26.2	5.4	0.6	2.1	5.72	12.1	38	66.3	21.2	31.9	18	334	8.5
326	7681	12mths	male	20.3	71.6	7.9	20.5	14.5	1.6	4.2	5.02	10.8	34.2	68.2	21.6	31.6	15.9	347	7.9
327	7683	6mths	female	10.1	73.3	6.5	20.2	7.4	0.7	2	3.48	8.2	25.7	73.9	23.5	31.8	20.2	267	8
328	7683	6mths	female	10.1	73.3	6.5	20.2	7.4	0.7	2	3.48	8.2	25.7	73.9	23.5	31.8	20.2	267	8
329	7684	13mths	male	10.4	61.1	9.6	29.3	6.4	1	3	4.12	7.8	25.1	60.9	18.9	31	25.3	548	7.1
330	7685	6mths	female	6.2	73.4	7	19.6	4.6	0.4	1.2	4.22	10	29.7	70.5	23.6	33.5	15.4	440	7.7
331	7686	7mths	male	14.3	78.1	4.7	17.2	11.2	0.7	2.5	3.77	7.1	24.4	64.7	19	29.3	29.3	208	8.9
332	7687	13mths	female	8.9	65	5.9	29.1	5.8	0.5	2.6	5.07	9.5	30.1	59.3	18.8	31.6	18.9	396	7.8
333	7688	13mths	female	11.2	62	8	30	6.9	0.9	3.4	5.71	10.7	34.3	60	18.8	31.3	14.6	197	8.6
334	7689	15mths	male	9.9	50.4	8	41.6	5	0.8	4.1	5.14	9.1	30	58.4	17.6	30.2	19	358	7.3
335	7690	7mths	female	9.3	65	6.5	28.5	6	0.6	2.7	4.36	9.8	29.8	68.4	22.4	32.8	21.2	276	7.4
336	7691	10mths	male	8	66.4	5.8	27.8	5.3	0.5	2.2	3.85	9.2	28.6	74.2	24	32.3	18	487	7.7
337	7692	7mths	male	16.8	76.2	5.3	18.5	12.8	0.9	3.1	5.69	12.4	37.8	66.3	21.8	32.9	15.9	93	7.8
338	7693	7mths	male	23.3	79.1	5.1	15.8	18.4	1.2	3.7	5.05	9.7	31	61.5	19.3	31.3	20.8	412	7.8
339	7694	11mths	male	19	76.3	2.7	21	14.5	0.5	4	5.02	11.7	35.2	70.2	23.4	33.3	17.4	125	7.8
340	7697	14mths	female	15.1	54.3	7.8	37.9	8.2	1.2	5.7	4.94	7.7	25.3	51.1	15.7	30.6	24.9	441	6.5
341	7701	6mths	male	23.3	71.9	8.8	19.3	16.8	2.1	4.5	4.81	10.3	31.6	65.8	21.5	32.6	17.1	584	7.2
342	7702	12mths	female	7.9	74.6	5.6	19.8	5.9	0.4	1.6	4.25	9.4	28.8	67.8	22	32.5	18.1	445	6.7
343	7703	5MTHS	female	11	62.6	8.7	28.7	6.9	1	3.2	4.03	9.6	28.8	71.3	23.7	33.2	14.4	433	7
344	7704	11mths	female	17.8	65.8	4.6	29.6	11.7	0.8	5.3	4.73	9.1	27.8	58.7	19.2	32.7	21.5	378	8.4
345	7705	9mths	male	15.2	69.1	4.9	26	10.5	0.7	4	4.9	10.8	33.7	68.7	22.1	32.1	18.9	649	6.9
346	7706	12mths	male	16.6	63.9	9.6	26.5	10.6	1.6	4.4	5.57	11.1	34	60.9	20	32.7	19.2	582	9.1
347	7707	15mths	female	12.7	52.4	10.4	37.2	6.7	1.3	4.7	5.73	10.9	36.2	63.2	19	30	19.8	420	6.3
348	7708	7mths	male	11.8	54.4	4.8	40.8	6.4	0.6	4.8	4.61	10.4	31.4	68.1	22.6	33.2	17	389	6.5
349	7710	17mths	female	8.7	59.9	4.2	35.9	5.2	0.4	3.1	4.9	12.2	37.9	77.4	25	32.3	14.3	183	8.7
350	7712	10mths	female	11.3	73.9	5.9	20.2	8.4	0.7	2.3	4.87	10.4	32.3	66.4	21.3	32.2	20.2	451	6.8
351	7713	10mths	female	12.2	74.4	7.4	18.2	9.1	0.9	2.2	4.93	11.4	35.3	71.6	23.1	32.3	17	303	7.2
352	7714	5MTHS	female	9.7	68.3	10.6	21.1	6.6	1	2	4.64	10.6	32.6	70.4	22.9	32.5	15.1	423	8.3
353	7715	11mths	female	8	71.7	8.6	19.7	5.7	0.7	1.6	4.51	9	28	62.1	20	32.2	17.7	693	8
354	7717	7mths	female	15.8	75.5	7.5	17	11.9	1.2	2.7	4.26	9	27.9	65.4	21.2	32.4	17.3	427	7.3
355	7718	8mths	male	12.4	61.9	6.3	31.8	7.7	0.8	3.9	4.47	10.7	32.5	72.6	23.9	32.9	15.7	390	7.8
356	7720	14mths	female	8.6	62.9	6.5	30.6	5.4	0.6	2.6	3.98	9.1	27.7	69.5	22.9	33	19.2	466	7
357	7721	17mths	female	12	68.4	8.3	23.3	8.2	1	2.8	4.65	10.5	32.4	69.8	22.6	32.3	18.8	562	6.2
358	7722	6mths	female	17.6	79.6	7	13.4	14	1.2	2.4	5.16	12.2	36.9	71.5	23.6	33	15.8	609	7.3
359	7724	6mths	female	11.2	52.4	6.3	41.3	5.9	0.7	4.6	4.72	12.6	36.8	78	26.7	34.3	13.4	504	6.5
360	7725	11mths	female	8.6	72.6	6.2	21.2	6.2	0.5	1.8	4.83	10.8	33.1	68.4	22.3	32.6	22.1	496	6.6
361	7726	10mths	female	20.7	60.3	7.4	32.3	12.5	1.5	6.7	5.27	12	37.4	71.1	22.8	32.1	23.8	438	7.2
362	7728	17mths	male	20.7	65.4	3.6	31	13.5	0.7	6.4	4.99	12.6	36.9	74	25.2	34.1	17.1	417	7.2
363	7729	5MTHS	female	7	78.1	7.2	14.7	5.5	0.5	1	4.32	9.8	29.6	68.5	22.7	33.2	14.8	587	6.8
364	7730	16mths	male	14.1	79.9	3	17.1	11.3	0.4	2.4	3.27	6.8	21.4	65.6	20.9	31.8	24.3	391	7
365	7731	8mths	male	12.6	68.3	8.1	23.6	8.6	1	3	5.21	11.9	36.8	70.7	22.8	32.3	17.3	664	6.6
366	7732	15mths	male	10.4	41	2.8	56.2	4.3	0.3	5.8	4.46	10.7	32.6	73.2	23.9	32.7	15.8	329	6.4
367	7733	8mths	male	10.8	77.7	9.8	12.5	8.4	1.1	1.4	4.66	9.3	28.6	61.4	19.9	32.5	18.1	477	9.2
368	7734	8mths	female	10.5	77.7	7.4	14.9	8.2	0.8	1.6	4.98	10.1	31.5	63.1	20.2	32	18.1	467	7.6
369	7738	10mths	male	14.3	76.5	8.2	15.3	10.9	1.2	2.2	4.86	10.7	33	68	22.1	32.5	19.5	430	7.8
370	7739	5MTHS	male	16.9	50.8	8.2	41	8.6	1.4	6.9	4.69	10.9	33.2	70.9	23.2	32.7	14.1	712	7.4
371	7740	16mths	male	12.7	72.6	6.9	20.5	9.2	0.9	2.6	4.92	9.4	30.4	61.8	19	30.8	23.1	392	8
372	7741	7mths	male	15.6	79.6	5.1	15.3	12.4	0.8	2.4	4.38	9	28.4	64.7	20.6	31.9	22.6	571	6.2
373	7742	10mths	female	10.5	87.8	7	5.2	9.2	0.7	0.5	4.8	10.1	31.5	65.5	21.1	32.2	25.3	633	6
374	7743	15mths	female	10.6	63.4	6.7	29.9	6.7	0.7	3.2	4.87	11.3	34	69.8	23.2	33.2	17.3	527	7
375	7744	15mths	female	25.6	67.7	6.8	25.5	17.3	1.7	6.5	4.48	10.3	32.2	71.8	23	32	28	216	7.5
376	7745	12mths	male	8.6	57.7	7.8	34.5	5	0.7	3	4.65	10.3	31.6	68	22.1	32.5	16.4	322	8.2
377	7746	8mths	female	12.1	75.7	9.8	14.5	9.2	1.2	1.8	4.32	8.8	27.7	64.3	20.3	31.6	22.2	443	7.7
378	7747	16mths	male	9.6	65.5	10.2	24.3	6.3	1	2.3	4.76	10.4	32.7	68.7	21.9	31.9	18.2	349	6.5
379	7748	12mths	male	16	71	8.3	20.7	11.4	1.3	3.3	4.81	11	33.7	70.1	22.8	32.6	15.3	665	6.2
380	7749	14mths	male	13.6	67.8	5.1	27.1	9.2	0.7	3.7	5.61	9.8	31.1	55.5	17.5	31.6	22.2	794	6.5
381	7750	13mths	female	12.2	77	6.4	16.6	9.4	0.8	2	5.88	11.4	35.8	60.9	19.4	31.9	19.7	374	7.9
382	7751	16mths	female	14.9	74.4	9.9	15.7	11.1	1.5	2.3	3.76	7.7	26.7	70.8	20.5	28.9	22.7	250	7.6
383	7752	13mths	male	11.6	65.7	7	27.3	7.6	0.8	3.2	5.59	10.1	32	57.2	18.1	31.7	25.5	68	5.9
384	7753	13mths	male	10	73.5	4.8	21.7	7.3	0.5	2.2	4.83	8.3	27.2	56.4	17.2	30.5	21.8	342	8.1
385	7754	10mths	male	13.8	73.4	7.1	19.5	10.1	1	2.7	5.21	9	29.2	56	17.3	30.9	22.1	611	8.3
386	7755	16mths	male	17	68.3	6.6	25.1	11.6	1.1	4.3	3.99	10	30.5	76.3	25.1	32.9	18.2	288	7.6
387	7756	9mths	female	12.5	80.5	3.8	15.7	10.1	0.5	2	5.6	9.8	31.3	55.9	17.5	31.3	21.7	538	9
388	7757	17mths	female	12.2	63.7	8.4	27.9	7.8	1	3.4	4.21	9	28.5	67.7	21.3	31.5	19.2	250	7.7
389	7758	15mths	female	16	73	3.2	23.8	11.7	0.5	3.8	4.92	12.1	35.8	72.7	24.6	33.8	17.5	168	6.4
390	7759	11mths	male	11.3	67.9	8.5	23.6	7.7	1	2.7	5.4	11.7	35.1	65	21.6	33.2	19	459	7.8
391	7760	7mths	male	9.4	53.8	9.9	36.3	5.1	0.9	3.4	4.07	9.4	28.5	70.1	23.1	32.9	20.4	372	7.6
392	7761	15mths	male	11.2	67.5	4.3	28.2	7.6	0.5	3.2	4.58	10.3	31.5	68.8	22.5	32.7	22.3	330	7
393	7762	5MTHS	male	14.8	73.2	4.7	22.1	10.8	0.7	3.3	4.81	10.5	32.7	68	21.8	32	17.4	319	8.7
394	7764	13mths	female	17.8	73.9	2.9	23.2	13.2	0.5	4.1	5	9.9	31.5	63	19.8	31.5	19.4	553	7.7
395	7765	16mths	female	11.6	50	8.4	41.6	5.8	1	4.8	4.84	10.2	32.3	66.7	21.1	31.6	16.4	427	6.9
396	7766	13mths	female	8.2	61.1	6.1	32.8	5	0.5	2.7	4.42	10.2	32.2	72.9	23	31.6	17.5	324	6.8
397	7767	15mths	male	9	62.7	6.9	30.4	5.6	0.6	2.7	5.1	10	31.5	61.7	19.6	31.8	16.7	451	8.3
398	7769	5MTHS	female	16	78.2	6.2	15.6	12.5	1	2.5	4.09	9.6	29.7	72.6	23.5	32.4	14.6	556	6.5
399	7770	12mths	male	15.1	67.6	7.7	24.7	10.2	1.2	3.7	5.92	9.1	30.9	52.1	15.4	29.6	21.7	644	9.4
400	7771	13mths	male	13.7	67.3	6.1	26.6	9.2	0.8	3.6	4.04	9.3	29.2	72.2	23	31.9	26.7	921	6.1
401	7772	8mths	female	11.4	69.9	6.5	23.6	8	0.7	2.7	4.17	10.7	32.1	77	25.6	33.2	15.8	330	6.7
402	7775	11mths	female	9.3	72.1	7.5	20.4	6.7	0.7	1.9	4.87	10.4	32.3	66.3	21.4	32.3	18.3	281	6.9
403	7776	6mths	female	12.9	76.4	5.2	18.4	9.9	0.7	2.4	4.5	10.2	31.9	71	22.6	31.8	13.4	383	6.6
404	7777	10mths	female	10.8	68.7	4.2	27.1	7.4	0.5	2.9	5.38	12.5	38.6	71.9	23.3	32.5	16.6	585	7.7
405	7778	7mths	female	18.2	74.9	3.9	21.2	13.6	0.7	3.9	4.76	11.5	34.8	73.1	24.2	33.1	16.2	645	6.5
406	7780	9mths	male	7.7	70.3	10	19.7	5.4	0.8	1.5	5.09	11.7	35.2	69.2	23	33.2	18.4	416	7
407	7781	8mths	male	8.3	65.5	4.2	30.3	5.4	0.3	2.5	4.47	9.7	28.8	64.5	21.7	33.6	16.2	333	7.1
408	7784	12mths	male	17.1	53.9	1.4	44.7	9.2	0.2	7.6	5.27	9.9	32.2	61.2	18.9	30.8	24.7	491	6.2
409	7786	10mths	female	6.8	64.8	7	28.2	4.4	0.5	1.9	4.52	9.3	29.9	66.1	20.5	31	20.2	278	6.2
410	7787	9mths	female	13.4	62	9.4	28.6	8.3	1.3	3.8	4.17	8.3	27.5	66	20	30.3	20.1	710	5.9
411	7789	15mths	female	15.8	68.2	4.3	27.5	10.8	0.7	4.3	4.9	9	29.5	60.2	18.3	30.4	21.7	580	6.7
412	7790	9mths	male	8.7	56	12.2	31.8	4.9	1.1	2.8	3.56	7.6	25.5	71.5	21.4	29.9	20.9	117	6.9
413	7792	13mths	female	16.1	66.8	6.6	26.6	10.8	1.1	4.3	5	9	28.8	57.5	18	31.2	19.8	382	7.8
414	7794	6mths	female	14.7	77.7	4.7	17.6	11.4	0.7	2.6	4.64	9.7	30.4	65.5	20.8	31.8	18.4	581	6.7
415	7795	5MTHS	female	11.3	64.1	8.6	27.3	7.2	1	3.1	3.36	7.9	26.9	80	23.6	29.5	22.8	454	5.3
416	7797	10mths	female	11.1	66	9.1	24.9	7.3	1	2.8	3.2	7.3	22.3	69.6	22.9	32.9	22.1	219	6.2
417	7800	13mths	male	13.4	71.8	8.4	19.8	9.6	1.1	2.7	4.74	8.6	27.9	58.8	18.1	30.8	22.3	448	7.3
418	7801	14mths	male	12	77.2	4.5	18.3	9.3	0.5	2.2	6.18	10.5	34.5	55.7	16.9	30.4	30.9	537	8.4
419	7804	4mths	female	10	63.6	7.2	29.2	6.4	0.7	2.9	4.78	11.2	35.4	73.9	23.5	31.8	14.7	695	6.1
420	7805	13mths	female	14.7	38.5	1.6	59.9	5.7	0.2	8.8	5.25	10.9	34.5	65.8	20.7	31.4	16.9	768	5.5
421	7810	16mths	female	10.5	58.5	4.9	36.6	6.1	0.5	3.8	5.35	10.6	33.9	63.3	19.7	31.2	21.8	570	6.2
422	7811	10mths	female	12.1	72.8	10	17.2	8.8	1.2	2.1	4.34	11.1	32.9	75.9	25.6	33.8	14.5	249	7.1
423	7813	15mths	female	15.8	54.3	7.6	38.1	8.6	1.2	6	5.34	9.8	32.1	60.1	18.4	30.6	18.9	781	6.2
424	7815	11mths	male	10.2	50.9	10.2	38.9	5.2	1	4	3.11	6.8	22.3	71.8	21.8	30.3	22.7	144	7.1
425	7818	16mths	female	5.6	66.6	6.8	26.6	3.7	0.4	1.5	3.62	7	22.3	61.6	19.4	31.5	22.4	136	7.9
426	7819	8mths	male	13.3	75	7.3	17.7	10	1	2.4	5.55	11.5	35.5	63.8	20.7	32.4	17.4	416	9.2
427	7820	16mths	male	14.5	80.8	6	13.2	11.7	0.9	1.9	5.46	10	31.4	57.4	18.2	31.8	18.3	394	7
428	7821	16mths	male	10.7	74.1	9.7	16.2	7.9	1	1.7	5.14	11.7	34.4	67	22.8	34.1	22.8	331	9.4
429	7822	4mths	female	10.5	71	6.2	22.8	7.5	0.7	2.4	4.78	11.6	34.2	71.6	24.3	33.9	15.8	537	7.5
430	7823	15mths	male	8.9	75.7	6	18.3	6.7	0.5	1.6	4.37	9.1	27.9	63.7	20.7	32.5	23.3	483	6.7
431	7824	5MTHS	female	8.2	67.8	11.4	20.8	5.6	0.9	1.7	4.8	11.5	35.1	73.1	24	32.8	13.4	326	6.6
432	7826	13mths	male	8.5	67.7	2.7	29.6	5.8	0.2	2.5	4.22	11.9	34	80.6	28.2	34.9	14.5	353	6.7
433	7828	15mths	male	7.9	76.1	7.6	16.3	6	0.6	1.3	4.87	8.2	27	55.3	16.7	30.3	18	519	6.9
434	7830	4mths	female	13.7	77.9	7.3	14.8	10.7	1	2	5.4	11	32.7	60.6	20.4	33.7	16	698	10.3
435	7831	11mths	female	4.3	58.8	11.1	30.1	2.5	0.5	1.3	4.28	11.1	33.1	77.2	26	33.7	20	225	7.7
436	7832	15mths	female	16.3	67.5	5.9	26.6	11	1	4.3	4.32	11.3	32.9	76.1	26.2	34.4	15.3	485	6.3
437	7834	14mths	female	11.6	77.6	6.1	16.3	9	0.7	1.9	5.12	10.4	31.8	62.2	20.3	32.6	20.5	356	7.1
438	7836	10mths	male	10.2	72.8	7.9	19.3	7.4	0.8	2	4.64	11.3	33.9	73.1	24.3	33.3	18.9	373	7.1
439	7837	8mths	female	8.1	57.4	3	39.6	4.6	0.2	3.2	4.29	10.3	31.2	72.7	24	33.1	15.7	428	6.1
440	7838	12mths	female	28	77.9	3.6	18.5	21.8	1	5.2	4.71	9.9	30.3	64.2	20.9	32.6	20.3	556	7.5
441	7839	10mths	female	13.4	77.7	7.9	14.4	10.4	1.1	1.9	5.42	11.3	35.9	66.3	20.9	31.5	17.8	298	7.6
442	7840	8mths	female	11.6	66.1	5.5	28.4	7.7	0.6	3.3	4.65	11	32.8	70.5	23.6	33.5	20.1	810	6
443	7841	5MTHS	female	8.8	79.1	6.7	14.2	7	0.6	1.2	4.55	10.4	30.7	67.4	22.8	33.9	15.2	420	6.9
444	7842	11mths	male	15.9	71.4	5.7	22.9	11.4	0.9	3.6	3.66	8.4	25.4	69.3	23	33.2	23.3	757	6.3
445	7844	9mths	male	6.8	62	13.5	24.5	4.2	0.9	1.7	4.94	9.6	29.3	59.2	19.4	32.7	18.8	545	7.1
446	7845	11mths	male	12	86.5	5.5	8	10.4	0.7	1	5.32	11.9	35.7	67.2	22.3	33.2	18.9	585	7.6
447	7846	11mths	male	12.8	76.9	6.4	16.7	9.8	0.8	2.1	4.58	11.4	34.1	74.5	24.8	33.3	19.7	439	6.6
448	7850	6mths	male	11.9	63.5	7.6	28.9	7.6	0.9	3.4	4.5	10.4	31.3	69.4	23.1	33.3	14.9	718	6.6
449	7851	12mths	female	11.1	79.9	5.9	14.2	8.9	0.7	1.6	5.12	10.2	31.4	61.2	20	32.7	19.5	525	7.5
450	7852	16mths	female	15.7	44.8	5.5	49.7	7	0.9	7.8	3.82	6.7	22.1	58	17.5	30.2	25.3	418	8
451	7853	10mths	female	9.3	65.2	5.8	29	6.1	0.5	2.7	4.81	10.9	32.8	68.2	22.7	33.3	16	491	6.6
452	7854	15mths	male	9	62.6	6.6	30.8	5.6	0.6	2.8	6.1	11.7	35.5	58.2	19.2	33.1	24.9	472	8.4
453	7855	14mths	male	10.5	79.1	4.5	16.4	8.3	0.5	1.7	4.21	8.5	26.9	64	20.2	31.6	19.4	400	7.3
454	7859	6mths	female	10.1	67.6	4.7	27.7	6.8	0.5	2.8	5.58	9.9	29.7	53.3	17.8	33.3	20.1	776	8
455	7860	13mths	female	9.4	62.2	5.9	31.9	5.8	0.6	3	4.66	9.6	29.8	63.8	20.7	32.4	19.2	427	8.1
456	7861	15mths	male	19.9	74.4	6.6	19	14.8	1.3	3.8	5.31	9.1	28.2	53.1	17.1	32.1	21	605	9.5
457	7862	4mths	male	11.6	68.8	5.6	25.6	8	0.6	3	4.7	9.4	29.5	62.9	20	31.9	21.5	878	7.6
458	7863	6mths	male	10.5	73.2	6.2	20.6	7.7	0.7	2.2	3.89	9.4	26.9	69.2	24.1	34.8	16	418	7
459	7864	15mths	female	9.9	66.3	5.5	28.2	6.6	0.5	2.8	5.43	12	36.3	66.8	22.2	33.2	16.6	390	6.9
460	7868	16mths	female	9.8	63.8	8.5	27.7	6.3	0.8	2.7	3.85	6.7	23.7	61.6	17.5	28.4	23	373	6.5
461	7869	8mths	female	13	64.7	6.2	29.1	8.4	0.8	3.8	4.86	10.3	31.3	64.4	21.2	32.8	20.3	508	7.8
462	7872	4mths	male	10	70.9	8.9	20.2	7.1	0.9	2	4.65	11.3	33.8	72.8	24.2	33.3	17.8	373	6.9
463	7873	14mths	female	9.9	49.2	12.5	38.3	4.9	1.2	3.8	4.97	10.8	34.5	69.4	21.8	31.3	16.9	345	6
464	7874	6mths	male	12.1	78.3	4.7	17	9.5	0.6	2.1	4.77	9.4	28.9	60.5	19.7	32.5	21.6	619	6.8
465	7875	12mths	female	12.9	60.9	5.3	33.8	7.9	0.7	4.4	4.86	9.5	28.7	59	19.4	33	21	580	7.9
466	7876	5MTHS	female	13.7	61.9	8	30.1	8.5	1.1	4.1	4.33	11.4	32.8	75.8	26.4	34.8	15.3	722	5.4
467	7879	8mths	female	19.2	61.1	6.9	32	11.7	1.3	6.1	4.95	12.8	38.4	77.5	25.8	33.2	13.4	397	5.6
468	7880	6mths	male	20.9	70.6	5.2	24.2	14.8	1.1	5.1	3.86	8.8	26.5	68.7	22.7	33	19.7	261	7.2
469	7882	16mths	female	14.3	59	6.7	34.3	8.4	1	4.9	5.66	9.9	33.1	58.5	17.6	30	19	276	6.9
470	7885	17mths	female	10.2	78	3.2	18.8	8	0.3	1.9	4.72	10.9	31.5	66.8	23	34.4	19	515	6.9
471	7886	9mths	female	9.5	69.2	4.9	25.9	6.6	0.5	2.5	4.8	9.6	29.5	61.4	20	32.6	16.6	458	8.3
472	7888	17mths	male	8.5	72	8.9	19.1	6.1	0.8	1.6	4.75	10.4	31.6	66.6	21.9	32.8	19.5	408	7.4
473	7892	6mths	male	9.7	82.7	4.1	13.2	8	0.4	1.3	4.79	10.5	32.1	66.9	21.9	32.7	15	569	6.3
474	7894	4mths	male	26.7	65.5	5.6	28.9	17.5	1.5	7.7	4.93	11.4	34.3	69.5	23.1	33.2	15.4	595	6.7
475	7895	9mths	male	6.4	57.9	9.5	32.6	3.7	0.6	2.1	5.17	11.6	35.3	68.2	22.5	32.9	17.7	441	6.9
476	7896	16mths	female	10.1	61.7	6.2	32.1	6.2	0.6	3.2	5.26	11.8	36	68.4	22.4	32.8	18.8	614	6.3
477	7897	4mths	female	19.2	61.1	6.9	32	11.7	1.3	6.1	4.95	12.8	38.4	77.5	25.8	33.2	13.4	397	5.6
478	7898	4mths	male	8.9	71.8	3.7	24.5	6.4	0.3	2.2	4.19	10.3	30.3	72.2	24.7	34.2	17.7	286	7.4
479	7900	12mths	female	7.6	75.4	9.5	15.1	5.7	0.7	1.1	4.97	12.1	35.1	70.8	24.3	34.4	16.4	596	6.9
480	7901	12mths	female	8.6	64.4	7.8	27.8	5.5	0.7	2.4	4.4	10.1	30.6	69.4	22.9	33	23	729	5.9
481	7903	12mths	male	13.4	62.6	5.8	31.6	8.4	0.8	4.2	5.16	11.2	34.4	66.7	21.8	32.7	20.4	377	7.1
482	7906	14mths	female	8.7	79.6	6.5	13.9	6.9	0.6	1.2	5.33	10.6	34.1	63.9	19.8	30.9	18.8	439	6.6
483	7908	13mths	female	12.4	51.3	5.7	43	6.4	0.7	5.3	4.87	11.6	34.5	71	23.9	33.6	18.3	712	7.5
484	7912	11mths	female	11.3	68.2	5.5	26.3	7.7	0.6	3	4.1	11.4	35.4	86.3	27.9	32.3	16	36	7.9
485	7914	12mths	female	16.7	61.3	9.6	29.1	10.2	1.6	4.9	5.66	10	31.8	56.1	17.7	31.6	26.2	979	7.2
486	7915	16mths	female	10.6	65.1	8	26.9	6.9	0.8	2.9	5.37	9.5	29.8	55.4	17.7	32	23.7	733	8
487	7916	16mths	female	12.6	48.4	5.8	45.8	6.1	0.7	5.8	5.25	10.9	32.8	62.5	20.8	33.3	25.1	619	7.5
488	7918	12mths	female	6.5	74.6	8	17.4	4.8	0.5	1.1	4.16	10.7	31.8	76.4	25.7	33.6	23	443	6.8
489	7919	9mths	male	14.7	60.4	8.2	31.4	8.9	1.2	4.6	4.26	9.1	27.9	65.5	21.4	32.6	20	550	7
490	7920	14mths	female	6.3	47.9	11	41.1	3	0.7	2.6	5.45	10	33.2	60.9	18.4	30.2	17.9	454	7.3
491	7922	12mths	female	15.8	63.1	9.5	27.4	10	1.5	4.3	5.18	11.8	35.6	68.6	22.8	33.3	17.3	550	6.3
492	7925	8mths	female	17	61.8	5.6	32.6	10.5	1	5.5	5.47	11.7	35	63.9	21.4	33.5	16.3	452	7
493	7926	13mths	female	6.8	73.4	4.4	22.2	5	0.3	1.5	4.35	10.4	30.8	70.9	24	33.9	18.4	942	6.3
494	7928	12mths	male	9.6	71.4	8.3	20.3	6.9	0.8	1.9	3.55	9.2	27.6	77.8	26	33.5	20.1	377	7
495	7929	5MTHS	female	6.7	74	6.9	19.1	5	0.5	1.3	4.81	10.3	32	66.4	21.5	32.3	16.1	671	5.8
496	7931	5MTHS	male	20	73.1	7.3	19.6	14.6	1.5	3.9	4.98	10.1	30.5	61.3	20.3	33.1	19.1	581	7.8
497	7932	16mths	female	15.2	57.1	5.4	37.5	8.7	0.8	5.7	5.69	9.2	31.1	54.6	16.1	29.6	21.4	614	7
498	7933	5MTHS	male	12.1	82.9	4.6	12.5	10	0.6	1.5	4.74	11.9	36.2	76.3	25	32.8	13.9	395	5.8
499	7934	17mths	male	16.3	68.2	3.6	28.2	11.1	0.6	4.6	5.28	9.6	30.2	57.2	18.2	31.9	19.9	361	9
500	7936	9mths	male	9.4	64	8.2	27.8	6	0.8	2.6	5.64	10.2	31.3	55.4	18.1	32.7	22	735	7.9
501	7937	8mths	female	11.7	75.3	3.9	20.8	8.8	0.5	2.4	4.94	11.7	34.3	69.5	23.7	34.1	20	484	7.1
502	7939	5MTHS	female	11.5	76.2	6.7	17.1	8.8	0.8	2	4.9	11	33.5	68.3	22.5	32.9	15.1	373	7
503	7940	16mths	female	17.1	69.8	7.6	22.6	11.9	1.3	3.9	5.91	11.6	37.3	63.1	19.7	31.2	25.8	688	6.3
504	7943	17mths	male	7.6	62.8	15.6	21.6	4.8	1.2	1.6	4.47	9.2	28.2	63.2	20.6	32.6	19.6	206	6.9
505	7944	13mths	female	13.5	76	5.1	18.9	10.3	0.7	2.6	4.95	8.9	27.5	55.5	17.9	32.3	22	585	7.6
506	7945	15mths	female	12.7	56.8	6.4	36.8	7.2	0.8	4.7	4.83	9.2	28.3	58.6	19.1	32.7	21.5	736	7.5
507	7946	11mths	female	14.6	75.4	9.1	15.5	11	1.3	2.3	5.18	8.6	27.1	52.4	16.5	31.6	25.1	199	7.3
508	7947	4mths	female	12.6	78.1	6.8	15.1	9.8	0.9	1.9	5.28	11.3	33.7	63.9	21.4	33.4	13.8	498	9.5
509	7949	6mths	male	7.4	70.4	3.9	25.7	5.2	0.3	1.9	4.8	9	28.2	58.6	18.7	31.9	18.2	560	7.8
510	7950	10mths	male	7.5	61.9	7.2	30.9	4.6	0.5	2.3	4.9	11.3	33.4	68.2	23	33.7	20.2	358	7.3
511	7951	14mths	female	9.2	76.9	5.7	17.4	7.1	0.5	1.6	4.83	10.4	31.8	65.8	21.6	32.8	21.9	355	6.3
512	7952	8mths	male	13.9	73.4	5.6	21	10.2	0.8	2.9	4.49	11.6	34.4	76.5	25.9	33.8	15.5	400	6.9
513	7953	5MTHS	female	13.6	64.9	2.8	32.3	8.8	0.4	4.4	5.42	10.4	30.3	55.9	19.2	34.3	20.5	512	9.3
514	7955	5MTHS	male	11.8	76.7	5.1	18.2	9.1	0.6	2.1	4.83	11.6	34.2	70.8	24.1	34.1	14.2	328	6.6
515	7956	8mths	female	11.1	74.2	7.9	17.9	8.2	0.9	2	5.03	13	38.3	76.2	25.9	34	15.6	504	7.2
516	7957	10mths	male	9	70.9	7.3	21.8	6.4	0.7	2	5	11	32.7	65.4	22	33.6	16.1	355	7.3
517	7959	7mths	female	11.8	70.6	7.1	22.3	8.3	0.8	2.6	5.35	11.3	33	61.7	21.1	34.2	20.2	646	7.2
518	7960	15mths	male	10.9	73.2	6.4	20.4	8	0.7	2.2	5.85	11.7	35.8	61.2	20	32.7	19.9	441	7.3
519	7961	5MTHS	male	18.1	72.5	5.8	21.7	13.1	1	3.9	4.29	8.3	26.6	62.1	19.4	31.2	19.8	506	8
520	7962	10mths	male	12.7	57.8	6.2	36	7.3	0.8	4.6	5.07	12.4	37.8	74.5	24.4	32.8	20.6	571	7.1
521	7963	10mths	male	8.7	63	7.6	29.4	5.5	0.7	2.6	4.49	9.1	28.3	63.1	20.2	32	20.9	386	6.9
522	7964	7mths	male	13	61.2	8.1	30.7	8	1.1	4	4.93	11.7	35.1	71.1	23.8	33.5	16.2	604	6.9
523	7965	17mths	male	7.6	62.8	15.6	21.6	4.8	1.2	1.6	4.47	9.2	28.2	63.2	20.6	32.6	19.6	206	6.9
524	7966	13mths	male	16.7	81.7	6.5	11.8	13.6	1.1	2	5.47	10.5	32.7	59.7	19.2	32.2	19.7	396	8.4
525	7967	8mths	male	12.9	69.6	7.3	23.1	9	0.9	3	5.94	12.4	37.5	63.1	20.9	33.1	20.2	761	7
526	7968	14mths	male	19.7	74.9	5.1	20	14.8	1	3.9	5.43	13.3	41	75.4	24.6	32.6	15.6	664	6.1
527	7969	5MTHS	male	14.8	83.5	4.6	11.9	12.4	0.7	1.8	5.56	13.4	40.9	73.6	24.1	32.8	14.3	538	6.1
528	7970	12mths	male	10.5	71.5	8.6	19.9	7.5	0.9	2.1	4.58	9.9	30.4	66.3	21.5	32.5	20.5	119	7.3
529	7971	5MTHS	male	15.8	76.6	5.1	18.3	12.1	0.8	2.9	4.15	10.4	32.3	77.8	25	32.2	14.1	341	5.9
530	7972	5MTHS	female	8.3	69.4	6.4	24.2	5.8	0.5	2	4.93	11.9	35.1	71.2	24.2	34	14.5	456	7
531	7973	5MTHS	female	13.4	83.3	4.1	12.6	11.2	0.5	1.7	5.41	10.4	32.2	59.6	19.2	32.3	19.6	434	7.5
532	7974	11mths	female	8.3	70.6	6.6	22.8	5.9	0.5	1.9	4.61	10.9	33	71.4	23.6	33	18.1	332	8.5
533	7975	14mths	male	8.5	66.6	7.1	26.3	5.7	0.6	2.2	4.63	12.5	37.3	80.6	27	33.5	14.5	375	6.7
534	7976	7mths	male	10.8	70.6	6.4	23	7.6	0.7	2.5	4.75	10.5	32.4	68.2	22.1	32.4	19.8	451	7.9
535	7977	14mths	male	12.7	73.1	4.9	22	9.3	0.6	2.8	5.19	8.7	28.8	55.5	16.8	30.3	23.4	598	7.6
536	7978	15mths	male	14.4	69.3	8.1	22.6	10	1.2	3.3	4.11	10.2	32	77.9	24.9	31.9	14.1	425	5.9
537	7979	11mths	female	13.1	71.4	4	24.6	9.4	0.5	3.2	4.62	10.7	33.2	71.8	23	32.1	15.5	689	5.6
538	7980	6mths	female	12.3	73	5.9	21.1	9	0.7	2.6	4.27	10	31.2	73.1	23.3	31.9	18.3	615	5.5
539	7982	14mths	male	14.1	61.9	3.7	34.4	8.7	0.5	4.9	5.04	10.8	34.7	68.9	21.4	31	18.6	471	6.2
540	7984	4mths	female	17.1	73.1	6.9	20	12.5	1.2	3.4	4.57	12.1	36	78.7	26.5	33.6	14	489	7.9
541	7985	5MTHS	female	15	76.9	5.7	17.4	11.5	0.9	2.6	5.19	11.7	36.1	69.6	22.5	32.3	13.2	348	6.6
542	7988	13mths	male	13.1	69.8	6.2	24	9.1	0.8	3.1	5.77	12.7	39.1	67.8	22.1	32.6	19.6	399	8.3
543	7989	10mths	male	12.3	67.4	7.5	25.1	8.3	0.9	3.1	5.3	11.1	32.9	62	20.9	33.6	18.2	610	7.4
544	7990	6mths	male	15.9	79.9	7.2	12.9	12.7	1.1	2.1	5.07	9.7	31	61.2	19.2	31.4	18.8	517	7.3
545	7991	14mths	male	15	69.5	4.2	26.3	10.4	0.6	3.9	5.06	12.1	37.7	74.4	23.9	32.2	20.3	144	6.8
546	7992	13mths	female	12.1	73.5	5.7	20.8	8.9	0.7	2.5	4.81	11	34.6	71.9	22.8	31.7	19.4	464	6.6
547	7996	15mths	female	11.2	70	6.9	23.1	7.8	0.8	2.6	5.85	11.5	36.9	63.2	19.8	31.3	18.3	301	6.6
548	7997	12mths	female	16.4	69.3	6.2	24.5	11.4	1	4	4.97	11.6	34.2	68.8	23.3	33.9	21.9	639	6.9
549	7998	12mths	female	9.1	64.3	9.8	25.9	5.9	0.9	2.4	5.3	12.7	38.2	72.1	24	33.3	21.5	565	7.8
550	7999	16mths	male	15.9	78.3	6	15.7	12.4	1	2.5	5.31	9.2	30.3	57.1	17.3	30.3	25.9	405	7.6
551	8000	8mths	male	12.7	72.8	5.4	21.8	9.2	0.7	2.8	5.15	11.7	35.7	69.3	22.6	32.7	19.7	578	6.8
552	8001	16mths	female	8.6	45	5.9	49.1	3.9	0.5	4.2	4.67	11	33.7	72.1	23.6	32.7	17.4	552	6.6
553	8002	13mths	male	12.1	60.7	6.7	32.6	7.3	0.8	3.9	4.29	7.6	24.6	57.4	17.8	31	20.9	553	6.3
554	8004	6mths	female	17.8	81.7	5	13.3	14.5	0.9	2.4	5.1	11.6	36.1	70.8	22.8	32.2	14.7	506	6
555	8005	9mths	female	20.3	65.7	8.6	25.7	13.3	1.7	5.2	4.68	11.5	35.6	76.1	24.5	32.2	17.4	169	7.3
556	8006	10mths	female	13.7	74	4.9	21.1	10.1	0.7	2.9	4.56	9.7	30.5	66.9	21.3	31.9	19.7	438	6.6
557	8007	10mths	female	16	65.3	4.1	30.6	10.4	0.7	4.9	3.84	9.6	28.6	74.5	25.1	33.6	19.7	456	7.2
558	8008	13mths	female	18.3	70.3	4.2	25.5	12.9	0.8	4.7	5.31	11.2	36.2	68.1	21.1	31	23	496	7.7
559	8009	15mths	female	11.9	73.6	8.1	18.3	8.8	1	2.2	5.98	13.2	39.1	65.4	22.1	33.7	15.7	431	7.2
560	8010	13mths	female	9.6	68.1	9.3	22.6	6.5	0.9	2.2	3.89	9.8	29.6	75.9	25.2	33.2	21.3	224	7.3
561	8011	12mths	female	12.4	80.9	3.8	15.3	10	0.5	1.9	4.67	12.3	36.3	77.6	26.3	33.9	14.6	56	6.4
562	8013	11mths	female	9.8	74.8	8.2	17	7.3	0.8	1.7	4.35	10.2	30.4	69.9	23.5	33.6	18	393	6.1
563	8014	11mths	female	12.6	63.8	3.5	32.7	8	0.4	4.1	4.14	10.4	31.5	76.2	25.3	33.1	17.1	921	5.4
564	8015	16mths	female	18.2	77.5	8.3	14.2	14.1	1.5	2.6	4.36	9	27.6	63.3	20.7	32.6	21.7	206	8.6
565	8016	12mths	female	10.9	60.9	7.8	31.3	6.6	0.9	3.4	5.12	9.7	30	58.7	19	32.4	22	611	6.4
566	8017	17mths	female	9.7	60.8	5.6	33.6	5.9	0.5	3.3	4.57	9.9	31.1	68	21.6	31.8	16.1	522	7.1
567	8019	7mths	male	15.4	72.3	6	21.7	11.1	0.9	3.3	4.94	10	30	60.7	20.2	33.3	20	983	7.1
568	8021	15mths	female	11.6	67.4	8.5	24.1	7.8	1	2.8	4.67	9.9	29.9	64	21.3	33.2	21.7	471	7.3
569	8022	10mths	female	8.6	72.1	6.3	21.6	6.2	0.5	1.9	4.58	10.3	30.9	67.5	22.4	33.2	19.1	561	7.4
570	8023	11mths	male	10.5	63.6	12	24.4	6.7	1.3	2.6	4.81	11.2	34	70.7	23.2	32.8	17.2	469	7.2
571	8024	15mths	male	13	56.3	8.4	35.3	7.3	1.1	4.6	5.82	9.4	31.9	54.8	16.2	29.6	20.1	816	7.9
572	8025	12mths	male	7.9	64.3	6.9	28.8	5.1	0.5	2.3	4.6	11.3	33.7	73.2	24.5	33.5	15.6	588	5.2
573	8026	11mths	male	9.4	75.3	6.7	18	7.1	0.6	1.7	5.28	12.1	36.8	69.7	22.8	32.8	18.7	473	7.2
574	8028	13mths	female	9.5	61	8.3	30.7	5.8	0.8	2.9	4.93	12.2	36.7	74.6	24.8	33.2	16.4	421	6.9
575	8029	15mths	female	6.9	72.8	5.3	21.9	5	0.4	1.5	5.11	9.2	30.2	59.1	18	30.4	18.7	599	7
576	8030	17mths	male	8.5	64.1	4.6	31.3	5.4	0.4	2.7	4.98	12	35.8	71.9	24.2	33.6	16.9	333	6.4
577	8031	8mths	female	15	75.6	6.8	17.6	11.3	1	2.6	4.78	10.3	33	69.2	21.5	31.1	16.6	527	6.5
578	8032	7mths	female	10.6	65.2	6	28.8	6.9	0.6	3.1	4.55	11.3	34.7	76.3	24.8	32.5	13.6	542	6.4
579	8033	5MTHS	male	5.9	81.1	7.2	11.7	4.8	0.4	0.7	5	11.5	35.8	71.5	22.9	32	14.2	331	7.8
580	8034	7mths	male	10.6	59.7	4.6	35.7	6.3	0.5	3.8	5.23	11.4	36.5	69.8	21.8	31.3	15.3	444	6.3
581	8035	5MTHS	female	12	73.6	6.6	19.8	8.8	0.8	2.4	4.36	9.1	29.4	67.6	21	31	22	565	6.2
582	8036	13mths	male	14	80.2	6.6	13.2	11.2	0.9	1.8	4.69	8.3	27.6	58.9	17.7	30.1	22.8	735	6.2
583	8037	14mths	male	9.6	69	4.3	26.7	6.6	0.4	2.6	5.3	9.6	31.1	58.6	18.1	31	19.4	551	7.6
584	8038	17mths	male	12.7	50.5	9.3	40.2	6.4	1.2	5.1	4.8	9.6	31.6	65.8	19.9	30.3	23.6	644	6.6
585	8039	10mths	male	14.1	50.7	9.1	40.2	7.1	1.3	5.7	5.57	11.6	35	62.7	20.9	33.3	19	609	6.4
586	8040	15mths	female	12.9	35.1	11.8	53.1	4.5	1.5	6.8	5.02	10.6	32.5	64.8	21.1	32.5	19.2	409	7
587	8042	16mths	female	8.2	49.8	9.9	40.3	4.1	0.8	3.3	5.51	11.9	35.1	63.7	21.7	34.1	15.7	387	8.1
588	8043	16mths	male	11.5	70.3	4.2	25.5	8.1	0.5	2.9	6.04	10.4	34.4	56.9	17.2	30.2	20.7	664	6.6
589	8044	14mths	female	9.7	64.4	5.2	30.4	6.2	0.5	2.9	4.94	11.5	35.8	72.5	23.3	32.2	15.7	368	5.9
590	8046	8mths	male	8.6	57.3	10	32.7	4.9	0.9	2.8	5.11	11.6	36.8	72.1	22.8	31.6	17.8	507	5.8
591	8048	7mths	male	9.1	63.7	6.5	29.8	5.8	0.6	2.7	4.64	10.2	30.9	66.6	22	33.1	18.4	403	7.7
592	8049	5MTHS	male	10.4	73.8	8.4	17.8	7.7	0.9	1.9	4.76	10.5	31.5	66.2	22.1	33.5	18.2	344	7.8
593	8050	14mths	female	8.7	65.3	6.9	27.8	5.7	0.6	2.4	4.93	9	29.6	60	18.2	30.3	20.9	341	7.9
594	8051	9mths	male	8.7	71.5	7.7	20.8	6.2	0.7	1.8	4.59	9.8	31.2	67.9	21.3	31.4	19	557	5.9
595	8052	6mths	female	11.4	72.3	4	23.7	8.2	0.5	2.7	5.14	12.6	36.7	71.4	24.4	34.2	12.2	380	7.4
596	8053	16mths	male	9.1	61.6	10.8	27.6	5.6	1	2.5	4.48	11.6	34.6	77.3	26	33.6	15.2	356	6.6
597	8054	16mths	male	17.7	63.3	14.1	22.6	11.2	2.5	4	3.82	8.3	24.6	64.5	21.9	33.9	18.3	157	8.7
598	8055	9mths	male	8.3	76.7	6.7	16.6	6.4	0.6	1.4	5.07	11.8	35.3	69.6	23.4	33.6	16.7	337	7.2
599	8056	9mths	male	19.8	77	4.9	18.1	15.2	1	3.6	4.83	10.6	31.8	65.8	22	33.4	21.5	460	8
600	8057	17mths	female	12.2	56.1	11.1	32.8	6.8	1.4	4	3.79	10	29.6	78.2	26.3	33.7	26.3	362	7.8
601	8058	10mths	male	7.8	69.1	6.1	24.8	5.4	0.5	1.9	5.32	11.3	35.6	66.8	21.2	31.7	18.9	615	5.9
602	8059	14mths	female	16.2	67.4	5.4	27.2	10.9	0.9	4.4	4.93	9.3	31.1	63	18.9	30	22.9	471	7.2
603	8060	11mths	male	13.4	76	4.8	19.2	10.2	0.6	2.6	4.94	11.6	34.7	70.3	23.4	33.3	16.8	498	7
604	8063	15mths	female	11.1	65.3	11.4	23.3	7.2	1.3	2.6	3.39	8.7	27.1	79.9	25.5	32	23.9	284	6.4
605	8064	17mths	female	8.6	61.2	12.5	26.3	5.3	1.1	2.3	4.43	12	33.8	76.3	27.1	35.5	15.5	410	7.1
606	8065	6mths	male	16.9	79.6	4.6	15.8	13.5	0.8	2.7	4.96	11.5	35.2	70.9	23.2	32.8	13.5	762	6
607	8066	9mths	female	10.9	84.9	5.4	9.7	9.3	0.6	1.1	4.57	10.7	32.9	72	23.5	32.6	18.2	510	5.9
608	8067	6mths	female	6.5	69.7	7.1	23.2	4.5	0.5	1.5	4.51	11.1	34.4	76.1	24.6	32.3	15.6	411	6.2
609	8069	17mths	female	10.5	68.8	4.8	26.4	7.2	0.5	2.8	5.87	10.5	32.9	56.1	17.9	32	19.7	265	9.3
610	8070	14mths	male	7.5	72.9	9.9	17.2	5.5	0.7	1.3	4.56	9.8	29.4	64.6	21.5	33.2	19.3	535	7.1
611	8071	6mths	female	12.9	72.7	10.5	16.8	9.4	1.4	2.2	4.44	11.4	35.1	79	25.6	32.4	15.1	423	5.9
612	8074	10mths	male	15.9	74.2	7.6	18.2	11.8	1.2	2.9	4.84	10.6	33.3	68.9	21.9	31.8	19.8	376	7.3
613	8074	10mths	male	15.9	74.2	7.6	18.2	11.8	1.2	2.9	4.84	10.6	33.3	68.9	21.9	31.8	19.8	376	7.3
614	8075	7mths	male	10.4	72.4	8.5	19.1	7.5	0.9	2	5.16	11	34.5	66.8	21.3	31.9	15.8	568	5.5
615	8076	16mths	female	10.2	70.2	6.3	23.5	7.2	0.6	2.4	4.95	8.5	27.6	55.7	17.2	31	28.5	776	6.8
616	8077	5MTHS	male	14.9	68.5	8.3	23.2	10.2	1.2	3.5	4.87	10.9	34.6	71	22.5	31.7	13.6	260	8.4
617	8078	5MTHS	female	10.4	74.7	7.2	18.1	7.8	0.7	1.9	4.72	10.9	32.2	68.2	23.1	33.9	14.1	559	7
618	8079	9mths	male	9.9	74.3	5.8	19.9	7.4	0.6	2	4.77	10.8	33.4	69.9	22.7	32.4	17.8	491	6.9
619	8080	15mths	female	11.9	60.5	9.1	30.4	7.2	1.1	3.6	3.97	7.9	25.1	63.2	19.8	31.3	21.5	418	6.2
620	8081	15mths	male	8.3	65.1	7.6	27.3	5.4	0.6	2.3	5.39	11.4	35.5	65.8	21.2	32.3	16.2	392	6
621	8082	17mths	female	21.6	60.9	11.6	27.5	13.2	2.5	5.9	3.43	6.9	23.8	69.6	20.2	29.1	32.4	488	7.4
622	8083	5MTHS	male	8.7	63.1	6.8	30.1	5.5	0.6	2.6	5.05	11.1	32.5	64.4	22	34.1	15	547	6.8
623	8084	10mths	female	10.7	65.1	8.6	26.3	7	0.9	2.8	4.51	11.4	34.6	76.8	25.3	32.9	15.8	434	6.2
624	8085	10mths	female	14	80.9	6.6	12.5	11.3	0.9	1.8	3.88	9	26.6	68.5	23.1	33.7	18.1	265	7.9
625	8086	6mths	female	10.9	83.2	7.1	9.7	9.1	0.8	1.1	5.19	9.7	31.2	60.1	18.7	31.1	17.7	637	8.4
626	8087	8mths	female	10.8	74.1	4.9	21	8	0.5	2.3	4.32	10.5	31.5	72.8	24.3	33.3	14	479	7
627	8088	12mths	female	22.2	75.3	6	18.7	16.7	1.3	4.2	5.08	9.3	30.6	60.3	18.4	30.4	19.9	467	7.1
628	8090	5MTHS	female	14.9	68.9	10.6	20.5	10.3	1.6	3.1	4.82	10.5	32.7	67.9	21.8	32.2	16.7	376	6.8
629	8091	16mths	male	11.2	74.2	7.9	17.9	8.3	0.9	2	5.04	10.2	33.6	66.6	20.3	30.4	16.5	528	6.4
630	8094	14mths	female	11.8	59.8	7.2	33	7.1	0.8	3.9	5.16	13.5	39.8	77.1	26.1	33.9	16.4	775	6.8
631	8097	17mths	male	11.6	61.9	8.8	29.3	7.2	1	3.4	5.82	11.3	34.8	59.7	19.4	32.5	21.5	142	8.2
632	8098	8mths	male	10.6	77.6	4.8	17.6	8.2	0.5	1.9	4.58	10.8	32.9	72	23.6	32.7	20.8	354	6.9
633	8099	16mths	female	17	56.3	5.4	38.3	9.6	0.9	6.5	5.22	11.2	33.4	64.1	21.4	33.4	17.8	567	7
634	8100	17mths	female	8.9	52.8	10.7	36.5	4.7	1	3.2	4.63	10.5	31.9	68.9	22.7	33	21.7	361	7.1
635	8101	17mths	female	16.4	58.9	5.1	36	9.7	0.8	5.9	4.5	11	32.4	71.9	24.5	34	13.9	583	7.2
636	8102	6mths	male	12.3	74.8	5.4	19.8	9.2	0.7	2.4	4.04	9.4	28	69.3	23.3	33.7	14.1	308	6.6
637	8103	12mths	female	10.9	76.2	8.3	15.5	8.3	0.9	1.7	4.54	11	32.7	71.9	24.2	33.6	16.5	655	7.4
638	8105	9mths	female	19.2	65.5	8.9	25.6	12.6	1.7	4.9	3.95	8.6	26	66	21.8	33.1	21	201	8.9
639	8106	11mths	female	16.9	71.9	7.6	20.5	12.2	1.3	3.5	4.55	10.3	30.8	67.8	22.6	33.4	17.3	476	8
640	8107	6mths	male	9.6	52.7	7.4	39.9	5.1	0.7	3.8	5.32	10	30.1	56.6	18.8	33.2	22.3	567	7.6
641	8108	7mths	female	17.1	71.6	8.3	20.1	12.2	1.4	3.4	4.7	10	32.5	69.1	21.3	30.9	17.5	490	7
642	8109	6mths	female	16.1	62.7	7.7	29.6	10.1	1.2	4.8	4.14	9.4	29.9	72.1	22.7	31.4	15.8	536	6.2
643	8110	9mths	female	17.7	80.1	5.1	14.8	14.2	0.9	2.6	4.93	9.3	28.7	58.1	18.8	32.3	17.1	566	8.3
644	8111	5MTHS	female	11.7	65.2	6.1	28.7	7.6	0.7	3.4	4.58	10.1	31.6	68.9	22.1	32.1	16.6	400	7.3
645	8112	10mths	female	8.7	65.1	11.3	23.6	5.7	1	2.1	3.67	8.1	26.2	71.4	22.1	31	17.4	321	6.6
646	8113	15mths	male	9	68.5	8.6	22.9	6.2	0.8	2.1	4.47	9.1	29.3	65.6	20.5	31.2	19.6	344	5.8
647	8114	14mths	female	7.2	65.8	8.4	25.8	4.7	0.6	1.9	5.18	11	34.6	66.7	21.2	31.8	19.1	450	6.7
648	8116	10mths	male	9.1	53.3	8.1	38.6	4.9	0.7	3.5	5.1	10.8	33.9	66.5	21.1	31.8	19.7	546	5.5
649	8117	14mths	female	10.5	61.6	6	32.4	6.5	0.6	3.4	3.66	8.9	27.3	74.6	24.2	32.5	20.6	472	6.5
650	8118	9mths	female	10.8	71.1	5.1	23.8	7.7	0.6	2.6	4.57	10.3	32.6	71.3	22.6	31.7	15.9	559	5.6
651	8120	17mths	male	11	74.4	7	18.6	8.2	0.8	2	6.02	11.9	39.7	65.9	19.7	29.8	22.4	561	6.9
652	8121	11mths	female	8.7	73	9.3	17.7	6.4	0.8	1.5	6.05	9.4	31.2	51.6	15.6	30.1	22.5	389	6.8
653	8122	17mths	female	11.7	56.2	8.8	35	6.6	1	4.1	3.96	10.7	31.5	79.7	27.1	34	16.2	758	6.3
654	8123	13mths	female	10.1	57.2	4.4	38.4	5.8	0.4	3.9	5	12.3	35.5	71	24.6	34.6	16.4	582	6.9
655	8124	11mths	male	8.2	77.4	6.8	15.8	6.3	0.6	1.3	4.91	11.3	33.5	68.2	23	33.7	17.5	458	6.9
656	8125	17mths	male	13	60.7	8.5	30.8	7.9	1.1	4	5.57	9.4	31.1	55.8	16.9	30.3	21.8	531	6.9
657	8126	16mths	male	12.1	47.4	8.1	44.5	5.7	1	5.4	5.86	9.1	29.8	50.9	15.5	30.4	25.3	654	7
658	8127	9mths	female	6.2	72.1	6.9	21	4.5	0.4	1.3	4.31	10.1	31.3	72.6	23.4	32.2	15.4	388	5.9
659	8128	17mths	female	12.9	69.4	3.7	26.9	9	0.5	3.5	5.51	12.5	39.1	70.9	22.7	32	15.8	393	7.3
660	8129	12mths	female	12	66.8	8.1	25.1	8	1	3	5.88	11.3	34.8	59.2	19.2	32.5	19.3	526	7.5
661	8130	9mths	male	8	56.3	8.9	34.8	4.5	0.7	2.8	4.57	9.7	30.7	66.6	21.2	31.8	18.5	534	5.9
662	8131	9mths	female	13.3	71.2	8.8	20	9.5	1.2	2.7	5.31	13.5	42	79	25.4	32.2	15.4	591	5.8
663	8132	14mths	female	12.4	71.3	8.3	20.4	8.8	1	2.5	5.25	9	29.8	56.8	17.1	30.1	23.1	530	7
664	8133	13mths	female	8.1	73.2	11.4	15.4	5.9	0.9	1.2	4.46	11.3	34.2	76.6	25.3	33.1	14	278	7.3
665	8135	16mths	female	9.7	77.1	7.9	15	7.5	0.8	1.5	4.9	11.1	35.5	72.4	22.8	31.4	17.1	462	5.9
666	8136	13mths	female	13.1	59.2	8.2	32.6	7.8	1.1	4.3	5.24	9.5	28.7	54.8	18.1	33.1	23.5	710	8.4
667	8138	14mths	male	11.6	73.9	8.2	17.9	8.6	1	2.1	4.23	11	33.7	79.7	26	32.6	14.7	470	5.8
668	8139	11mths	male	10.8	54.3	10.3	35.4	5.9	1.1	3.8	4.38	9.2	29.8	68.1	21.1	31	21.7	427	7.4
669	8140	11mths	female	10.4	63.3	7.1	29.6	6.6	0.7	3.1	4.64	10.6	32.9	71	23	32.4	19.8	385	6.4
670	8141	12mths	male	13.2	68.9	10	21.1	9.1	1.3	2.8	4.63	8.2	27.1	58.5	17.6	30.1	21.3	721	5.9
671	8142	8mths	male	9.5	65.9	8.3	25.8	6.3	0.8	2.5	5.03	10.3	32.9	65.3	20.4	31.2	18	469	7.3
672	8143	12mths	female	10	68.1	5.5	26.4	6.8	0.6	2.6	4.89	9.1	29.7	60.8	18.5	30.5	21.2	476	6.5
673	8144	12mths	female	10.2	60.9	5.6	33.5	6.2	0.6	3.4	5.42	10.8	34.5	63.8	19.9	31.2	27.3	468	7.3
674	8145	7mths	male	8.1	66.3	9.7	24	5.4	0.8	1.9	4.92	9.7	31.5	63.9	19.7	30.8	19.2	573	7.3
675	8146	9mths	female	14.8	76.5	5.3	18.3	11.3	0.8	2.7	4.51	9.7	31	68.8	21.6	31.4	17.8	626	5.5
676	8147	14mths	male	20.3	81	6	13	16.4	1.2	2.6	4.52	10.2	31.4	69.5	22.5	32.3	19.8	606	6.7
677	8148	7mths	male	8.6	76.6	8.7	14.7	6.6	0.7	1.3	4.95	11.4	34.1	69	23.1	33.4	17.7	526	5.6
678	8150	6mths	male	12.1	74.8	4.2	21	9.1	0.5	2.5	5.11	11.1	35.3	69	21.7	31.5	15.3	392	6.4
679	8151	16mths	male	11.4	64.7	6.7	28.6	7.4	0.8	3.3	5.56	11.1	35.1	63.1	19.9	31.5	19.5	443	6.2
680	8152	8mths	male	7.7	73.2	5.8	21	5.6	0.4	1.6	5.27	10.2	32.9	62.5	19.4	31	17.4	709	5.9
681	8153	12mths	female	12.2	70.8	7.8	21.4	8.6	1	2.6	5.46	11	35	64.2	20.2	31.5	16.7	399	6.6
682	8154	6mths	female	7.9	76.4	6.4	17.2	6	0.5	1.4	4.71	10.6	33.9	72	22.6	31.4	16.2	603	6
683	8155	12mths	female	11	74.3	4.8	20.9	8.2	0.5	2.3	4.56	11	33.5	73.5	24.2	32.9	16.3	609	6.7
684	8156	9mths	female	12.6	56.8	4.9	38.3	7.2	0.6	4.8	4.25	9.9	31.3	73.6	23.3	31.6	18.6	922	5.5
685	8157	16mths	female	8.8	76	5.5	18.5	6.7	0.5	1.6	4.54	8.1	26.9	59.3	17.8	30	23.2	489	7.1
686	8158	14mths	male	7.8	73.2	4.2	22.6	5.7	0.3	1.8	4.52	7.8	26.2	58	17.2	29.7	18.7	249	7.3
687	8160	15mths	male	15.2	64.8	8.6	26.6	9.8	1.3	4	4.74	8	26.6	56.2	16.9	30.1	20.3	496	6.6
688	8161	12mths	female	12.6	46.2	10.7	43.1	5.8	1.3	5.4	4.41	9	29.5	67	20.5	30.7	24.5	116	7
689	8162	12mths	female	19.2	62.8	4.8	32.4	12.1	0.9	6.2	5.85	11.5	37.1	63.3	19.7	31.1	18.8	186	6.1
690	8165	7mths	female	9.5	69	3.5	27.5	6.6	0.3	2.6	4.59	10.6	33.8	73.5	23.2	31.5	17.2	546	7.3
691	8166	5MTHS	male	15.8	64.6	5.4	30	10.2	0.9	4.7	5.24	11.9	36.9	70.4	22.8	32.3	15.7	350	7.6
692	8167	7mths	female	11	63.1	10	26.9	6.9	1.1	3	4.94	10.2	32.6	66	20.7	31.4	15.3	497	6.6
693	8168	13mths	male	10.2	72.7	7.2	20.1	7.4	0.7	2.1	4.56	10.12	32.2	70.7	22.2	31.5	18.6	157	6
694	8169	13mths	female	11.7	75.5	7.6	16.9	8.8	0.9	2	4.3	10.2	32.3	75.1	23.7	31.5	16.8	474	6.6
695	8170	13mths	male	15.5	66.8	8.3	24.9	10.4	1.3	3.9	5.38	11	34.8	64.8	20.4	31.5	14.5	588	5.4
696	8172	14mths	female	15.2	68.4	8.7	22.9	10.4	1.3	3.5	5.57	11.4	36	64.7	20.5	31.6	18.7	500	5.9
697	8174	17mths	female	9.9	73.9	10	16.1	7.3	1	1.6	5.28	11	35.8	67.7	20.9	30.8	18.5	478	7
698	8175	17mths	female	10.2	55.2	9.8	35	5.6	1	3.6	4.68	9.2	30.2	64.7	19.7	30.4	21.5	608	6.5
699	8176	17mths	male	21.3	65.9	13.9	20.2	14	3	4.3	5.18	13	38.5	74.3	25.1	33.8	14.8	499	7
700	8177	16mths	female	10.9	66.7	6.3	27	7.3	0.7	2.9	5.31	8.6	28.8	54.2	16.2	30	21	571	7.7
701	8179	15mths	female	17.4	65	7.3	27.7	11.3	1.3	4.8	4.78	10.8	33.2	69.4	22.6	32.6	19.4	578	7.4
702	8180	10mths	male	13.3	75.9	7.8	16.3	10.1	1	2.2	5.18	10.7	32.8	63.2	20.6	32.6	18.4	467	8
703	8181	6mths	male	12.5	75.6	5.8	18.6	9.4	0.7	2.3	4.95	10.8	34.4	69.3	21.8	31.4	15.4	563	7
704	8184	7mths	male	14	79.1	5.5	15.4	11.1	0.8	2.2	5.03	10.2	33.3	66.3	20.4	30.7	18.7	518	6.7
705	8185	16mths	female	9.5	83	6.7	10.3	7.9	0.6	1	4.67	11.8	37.5	80.3	25.4	31.6	13.7	505	5.5
706	8186	16mths	female	13.2	71.8	7.1	21.1	9.5	0.9	2.8	4.97	11.6	37.1	74.6	23.2	31.1	15.6	759	5.6
707	8187	7mths	female	12.5	66.7	7.4	25.9	8.3	0.9	3.2	6.34	13.9	43.9	69.2	21.9	31.7	15.1	442	6.4
708	8188	7mths	male	12.4	63.5	8.4	28.1	7.9	1	3.5	5.91	13	40.4	68.3	22	32.2	17.5	601	5.8
709	8189	6mths	female	13.2	62.9	8.2	28.9	8.3	1.1	3.8	5.21	11.3	35.8	68.7	21.6	31.5	18.5	634	7.1
710	8190	17mths	female	8.4	66.6	7.6	25.8	5.6	0.6	2.2	3.33	7.1	22.6	68	21.4	31.4	21.5	197	7.5
711	8191	16mths	female	6.6	72.4	5.3	22.3	4.8	0.3	1.5	5.35	11.8	37.8	70.7	22.1	31.2	17.6	345	5.9
712	8192	14mths	male	9.9	72.2	8.4	19.4	7.1	0.8	1.9	5.23	11	36.2	69.2	21.1	30.5	17.7	414	6.2
713	8193	8mths	female	15.4	65.7	3.2	31.1	10.1	0.5	4.8	5.44	10.8	33.5	61.5	19.9	32.4	20.4	141	10
714	8194	17mths	male	6.3	73.8	6.3	19.9	4.6	0.4	1.3	4.63	11.6	34.2	73.9	24.9	33.8	18.3	387	6.3
715	8195	13mths	male	8.7	61.6	8.5	29.9	5.4	0.7	2.6	5.36	10.9	35.7	66.5	20.3	30.6	16.9	487	6.9
716	8196	13mths	female	11.6	78.2	8.3	13.5	9.1	1	1.6	4.4	9.2	30.2	68.7	20.9	30.4	20.5	293	7.5
717	8197	14mths	female	12.4	68.7	8.1	23.2	8.5	1	2.9	4.74	11	33.3	70.2	23.2	33.1	17.9	401	8.3
718	8198	17mths	female	9	66.2	9.4	24.4	6	0.8	2.2	5.34	10.9	35.3	66.1	20.5	31	19.3	407	5.8
719	8199	16mths	female	11.9	54.9	6.1	39	6.5	0.7	4.6	4.25	11.4	34.3	80.7	26.8	33.2	16.1	453	7.4
720	8200	12mths	female	15.9	75.2	4.6	20.2	12	0.7	3.2	5.15	11	34.3	66.5	21.3	32	17.5	269	8
721	8201	5MTHS	female	12.9	68.7	5.4	25.9	8.9	0.7	3.3	4.24	10.6	31.3	74	24.9	33.7	16.1	283	7.4
722	8204	12mths	female	8.6	72.7	6.4	20.9	6.3	0.6	1.8	4.96	12.1	35.5	71.6	24.5	34.2	17.9	342	8.2
723	8205	11mths	male	6.7	69.9	5.2	24.9	4.7	0.3	1.7	5.18	11.4	35	67.4	21.9	32.5	19.7	417	7.6
724	8207	9mths	female	9.4	56.3	7.6	36.1	5.3	0.7	3.4	3.81	7.7	24.5	64.4	20.2	31.3	16.5	283	6.5
725	8208	14mths	female	8.7	76	9.5	14.5	6.6	0.8	1.3	4.67	11.3	34	72.9	24.1	33.1	15.3	156	7.7
726	8212	15mths	female	10.4	74.6	7.2	18.2	7.8	0.7	1.9	4.1	10.7	33.1	80.8	26.1	32.3	16.4	312	5.6
727	8213	17mths	male	14	70.3	4.3	25.4	9.8	0.6	3.6	4.85	8.1	27	55.7	16.8	30.1	21.1	360	10.5
728	8214	9mths	male	11.8	82.3	9	8.7	9.7	1.1	1	5.81	11.8	37.4	64.3	20.3	31.6	15.5	619	5.7
729	8215	10mths	female	15.2	63	7.7	29.3	9.6	1.2	4.5	5.49	11.5	34.3	62.6	20.9	33.4	17.6	675	6
730	8216	13mths	female	20.1	57	5.5	37.5	11.5	1.1	7.5	5.39	10.1	34.4	63.7	18.7	29.3	21.7	613	7.4
731	8217	5MTHS	female	12.5	79.8	6.8	13.4	10	0.9	1.7	4.8	10.9	32.7	68.1	22.6	33.3	19.3	618	7.6
732	8218	16mths	male	15.4	62.4	6.2	31.4	9.6	1	4.8	5.08	11.7	36.2	71.3	23	32.3	15.8	505	6.1
733	8219	10mths	male	8.6	72.1	10.2	17.7	6.2	0.9	1.5	6.44	11.6	38.3	59.5	18	30.3	17.9	445	7.8
734	8220	6mths	male	13.9	76.3	4.6	19.1	10.6	0.6	2.7	6	11.7	35.8	59.7	19.4	32.5	18.7	169	9.3
735	8222	13mths	male	22.5	71	6.3	22.7	16	1.4	5.1	6.08	10.8	36	59.2	17.7	29.9	20.3	449	7
736	8223	8mths	male	7.6	73.3	8.5	18.2	5.6	0.6	1.4	5.15	8.3	28.4	55.2	16.2	29.3	23.2	406	8.8
737	8226	9mths	female	14.4	70.4	6.5	23.1	10.1	0.9	3.3	5.85	13.6	39.9	68.2	23.2	34	17	433	7.3
738	8227	7mths	female	14.5	59.8	6.1	34.1	8.7	0.9	4.9	5	10.5	33.4	66.7	21	31.5	17.5	346	5.9
739	8228	5MTHS	female	11.8	62	8.2	29.8	7.3	1	3.5	5.63	10.2	32.6	57.9	18.1	31.2	18	678	7.6
740	8229	10mths	male	13.9	73.3	5.9	20.8	10.2	0.8	2.9	4.7	8.5	28.8	61.2	18	29.4	29.4	327	8.1
741	8230	6mths	female	8.9	64.6	5.1	30.3	5.7	0.5	2.7	4.76	10.9	32.3	67.8	22.8	33.7	14.4	470	7.7
742	8231	5MTHS	male	13.7	76	5.2	18.8	10.4	0.7	2.6	4.62	11.4	32.7	70.9	24.7	34.8	13.9	541	6.7
743	8232	13mths	male	13.5	56.2	6	37.8	7.6	0.8	5.1	4.31	10.3	32.8	76.1	23.9	31.5	12.9	113	5.1
744	8233	17mths	male	9.4	68.3	8	23.7	6.4	0.8	2.2	4.71	7.7	26.6	56.3	16.3	29	19.2	523	6.4
745	8234	17mths	male	9.5	49.9	7.4	42.7	4.7	0.7	4.1	5.04	8.6	29.9	59.3	17.1	28.8	16.6	576	5.9
746	8235	5MTHS	female	30.2	76.6	6.7	16.7	23.1	2	5	5.09	11.9	37.2	73.2	23.3	31.9	13.4	176	7.3
747	8236	6mths	female	16.3	86.9	5.4	7.7	14.2	0.9	1.3	4.96	11.6	35.2	70.9	23.4	33	14.4	541	6.1
748	8237	17mths	female	8.3	61.4	6.4	32.2	5.1	0.5	2.7	4.94	12.6	38.6	78.2	25.6	32.8	14.1	601	5.2
749	8238	12mths	male	17.1	71	6.3	22.7	12.1	1.1	3.9	5.31	12	39.2	73.9	22.5	30.5	18.6	532	5.9
750	8239	17mths	female	10.4	63.5	8.9	27.6	6.6	0.9	2.9	5.1	9.8	32.5	63.8	19.3	30.2	18.6	785	6.6
751	8241	15mths	male	10.7	59.3	3.8	36.9	6.3	0.4	3.9	5.65	12.2	37.8	67	21.5	32.1	18.4	451	7.6
752	8242	10mths	female	10.3	79.1	5.4	15.5	8.1	0.6	1.6	5.36	11.1	34.4	64.2	20.8	32.4	19.5	437	7.9
753	8245	17mths	male	11.1	72.7	5.4	21.9	8.1	0.6	2.4	4.43	10.7	32.8	73.9	24.2	32.7	18.4	536	6.4
754	8247	11mths	male	16.2	65.1	7.7	27.2	10.5	1.2	4.4	4.93	9.6	30.7	62.3	19.6	31.4	19.1	471	7
755	8248	9mths	female	9	82.8	6.7	10.5	7.5	0.6	0.9	5.17	11.3	34.6	66.9	22	32.8	23	380	8.4
756	8249	11mths	female	13.9	73.8	7.4	18.8	10.3	1	2.6	3.93	9.8	29.8	75.8	24.9	32.9	17.9	441	6.6
757	8250	17mths	female	14.2	67.6	5.8	26.6	9.6	0.8	3.8	5.86	10.9	35.8	61.1	18.6	30.4	16.5	363	7.9
758	8251	5MTHS	female	13.7	81.8	5.4	12.8	11.2	0.7	1.8	4.24	10.8	33.6	79.3	25.4	32.1	14.7	545	6.6
759	8252	4mths	male	13.9	76.7	3.5	19.8	10.7	0.5	2.8	4.87	9.3	29.1	59.8	19.1	31.9	19.1	561	8.1
760	8254	12mths	female	14.6	73.6	5.6	20.8	10.7	0.8	3	4.98	11.6	34	68.4	23.3	34	19.9	560	7.6
761	8255	11mths	male	12.7	73.3	6.6	20.1	9.3	0.8	2.6	5.26	10.9	35.1	66.7	20.8	31.1	20.6	415	7.1
762	8256	9mths	male	8.6	70.5	6.8	22.7	6.1	0.6	2	4.91	9.4	31.9	65.1	19.2	29.6	20.3	207	7.3
763	8258	12mths	male	8.4	70	7.2	22.8	5.9	0.6	1.9	5.06	10.9	32.7	64.7	21.4	33.2	18.8	490	8
764	8259	15mths	male	13.9	71.7	9.7	18.6	10	1.3	2.6	6.19	11.3	35.4	57.3	18.2	31.9	21.4	708	7.5
765	8260	6mths	female	11.1	73.2	7.8	19	8.1	0.9	2.1	5.16	11.9	35.8	69.2	23	33.2	15.6	477	7.3
766	8261	6mths	female	10.7	77.4	7.4	15.2	8.3	0.8	1.6	5.6	11.5	36.1	64.5	20.6	31.9	17.9	513	6.1
767	8262	11mths	male	15	72.2	5.5	22.3	10.8	0.8	3.3	5.5	8.5	29.4	53.4	15.5	28.9	23	960	7.2
768	8263	7mths	male	7.6	72.9	8.9	18.2	5.5	0.7	1.4	4.42	9.6	31.1	70.5	21.7	30.7	15.8	504	6.2
769	8265	10mths	male	7.1	76.1	7.9	16	5.4	0.6	1.1	5.75	11	35.9	62.5	19.1	30.5	19	464	6
770	8267	10mths	female	14.8	60.8	9.7	29.5	9	1.4	4.4	5.1	8.4	26.6	52.2	16.5	31.6	23.6	288	11.2
771	8268	15mths	male	13.7	69.6	6.5	23.9	9.5	0.9	3.3	5.77	8.7	30.8	53.3	15	28.2	25.4	136	6.1
772	8269	17mths	female	10.2	76	7.5	16.5	7.8	0.8	1.7	5.05	11.3	34.3	67.9	22.5	33.1	18.2	299	7.3
773	8272	6mths	female	8.5	69.1	9.7	21.2	5.9	0.8	1.8	5	11.3	33.7	67.3	22.7	33.7	16.3	332	7
774	8273	6mths	female	11.6	69.6	2.9	27.5	8.1	0.3	3.2	4.81	11.4	35.8	74.3	23.6	31.8	13.5	873	5.3
775	8275	5MTHS	female	16.1	77.7	5.1	17.2	12.5	0.8	2.8	4.7	10	30.1	63.9	21.3	33.3	13.8	623	7.6
776	8276	8mths	male	10.1	74.2	4.8	21	7.5	0.5	2.1	4.39	9.9	31.1	70.9	22.6	31.8	16.6	466	6.7
777	8278	12mths	male	7.4	62.6	7	30.4	4.6	0.5	2.2	4.99	10.8	34.5	69.1	21.7	31.4	15.6	400	6.6
778	8279	8mths	male	14.5	69	10.4	20.6	10	1.5	3	5.06	11.4	34.1	67.4	22.6	33.5	17.5	487	7.3
779	8281	6mths	male	11.2	68.7	9.6	20.2	7.9	0.9	2.7	4.53	7.5	23.5	51.7	16.5	32	24	440	8.5
780	8282	8mths	female	13.8	73.3	6.1	20.6	10.1	0.8	2.8	5.26	12.1	35.5	67.4	23	34.1	17	483	8
781	8283	11mths	male	14	68.4	7.8	23.8	9.6	1.1	3.3	6.06	12.1	38.2	63	19.9	31.6	18.8	378	10
782	8284	10mths	female	12.7	82.6	5.2	12.2	10.5	0.7	1.5	4.86	11	34.5	71	22.6	31.9	17.9	783	6.1
783	8285	6mths	female	24.7	56.9	8.2	34.9	14.1	2	8.6	4.88	11.1	32.7	67.1	22.8	34	15.3	635	7.5
784	8286	15mths	female	17.8	66.2	5.6	28.2	11.8	1	5	5.27	8.3	28	53.1	15.7	29.5	24.8	520	10
785	8287	10mths	male	9.3	56.8	9.4	33.8	5.3	0.9	3.1	4.62	10.3	32.8	70.9	22.4	31.5	15.8	375	6.2
786	8288	5MTHS	male	18.6	77.2	5.9	16.9	14.4	1.1	3.1	4.72	12.3	36.5	77.3	26.2	33.9	12.5	669	7.4
787	8289	10mths	female	8.5	54.5	8.4	37.1	4.6	0.7	3.2	5.35	10.1	31.1	58.2	18.8	32.3	23	593	7.9
788	8291	16mths	female	6.4	61.6	5.7	32.7	3.9	0.4	2.1	3.69	8.1	25.3	68.7	22	32.1	26.3	413	7.6
789	8292	5MTHS	female	8.5	71.8	6.3	21.9	6.1	0.5	1.9	4.59	8.5	26.7	58.1	18.4	31.7	24.7	698	7.8
790	8293	6mths	male	14.8	82.6	6.4	11	12.2	0.9	1.6	4.24	10.5	30.5	71.9	24.8	34.4	14.4	498	7.2
791	8294	7mths	male	11.1	63.7	9.2	27.1	7.1	1	3	5.35	11.7	34.6	64.8	21.8	33.7	17.6	580	6.4
792	8295	11mths	female	14.2	66.8	6	27.2	9.5	0.9	3.9	4.36	13	39.2	90	29.9	33.3	19.2	745	6.9
793	8296	5MTHS	male	9.9	64.3	5.7	30	6.4	0.6	3	4.52	8.9	28	62	19.6	31.7	23	613	6.5
794	8297	14mths	female	6.8	43	4.7	52.3	2.9	0.3	3.6	4.14	9	27.7	66.9	21.7	32.4	17.5	383	5.8
795	8298	14mths	male	9.7	73.6	5.1	21.3	7.1	0.5	2.1	4.74	10.7	32.1	67.6	22.6	33.5	16.2	608	6
796	8299	14mths	male	16.5	82.9	6.8	10.3	13.7	1.1	1.7	4.84	11.3	34.1	70.4	23.3	33.2	22.2	560	7.8
797	8300	14mths	female	11	64.8	9	26.2	7.1	1	2.9	4.97	9.3	30.2	60.8	18.7	30.8	18.4	573	6
798	8301	17mths	female	9.4	56.8	10	33.2	5.3	0.9	3.1	4.51	7.8	25.7	57	17.4	30.5	21.5	547	6.3
799	8303	13mths	male	11.3	79.6	12.4	8	9	1.4	0.9	4.93	9.1	30.7	62.2	18.5	29.8	21.6	102	7.2
800	8304	9mths	male	18.9	71.9	6.6	21.5	13.6	1.2	4.1	4.37	8.7	28.9	66.1	19.9	30.1	21.3	68	9.2
801	8305	5MTHS	male	26.8	74.7	6.9	18.4	20	1.8	4.9	4.49	9	26.4	58.9	20.1	34.2	21.9	400	8.3
802	8307	11mths	male	12.7	77.8	6.1	16.1	9.9	0.8	2	4.91	10.4	32.8	66.8	21.2	31.8	16.3	431	7
803	8308	13mths	female	10.5	57.2	6	36.8	6	0.6	3.9	4.85	10.4	32	66.1	21.5	32.5	20.6	456	8.2
804	8310	7mths	female	12	72.3	6	21.7	8.7	0.7	2.6	4.4	11.4	34.8	79.1	25.9	32.8	13	759	5.9
805	8311	5MTHS	female	10.8	45.6	5	49.4	4.9	0.5	5.3	5.56	12	36.2	65.1	21.6	33.2	17.5	697	8.1
806	8312	11mths	male	12.2	74.9	4.7	20.4	9.1	0.6	2.5	4.56	9.2	28	61.3	20.2	32.8	17.1	345	8
807	8313	11mths	male	11.1	73.8	7.8	18.4	8.2	0.9	2	5.47	11.6	35	64	21.2	33.1	19.6	586	7.4
808	8314	15mths	female	6.3	70.6	7.4	22	4.4	0.5	1.4	5.07	9.9	30.5	60.2	19.4	32.3	22.6	347	6.8
809	8316	5MTHS	male	9	62.1	14.5	23.4	5.6	1.3	2.1	4.81	11	33.4	69.5	22.9	32.9	15.6	497	7.3
810	8317	6mths	female	7.5	68.7	8.3	23	5.2	0.6	1.7	4.72	11.6	34.3	72.8	24.7	33.9	16.2	465	6.3
811	8319	7mths	male	8.8	71.7	6	22.3	6.3	0.5	2	4.47	10.7	32.8	73.5	24	32.6	17.1	453	7.4
812	8321	14mths	female	9.5	49.4	4.1	46.5	4.7	0.4	4.4	4.34	10.2	32.4	74.8	23.6	31.5	20.1	94	7.6
813	8322	15mths	female	7.3	61.5	10.4	28.1	4.5	0.8	2.1	4.91	11.4	36.3	74	23.2	31.4	16.3	412	7.3
814	8323	5MTHS	male	8.2	61.8	6.4	31.8	5.1	0.5	2.6	4.24	8.5	27	63.6	20.1	31.7	21	658	6.6
815	8324	5MTHS	female	10.9	68.5	6.8	24.7	7.5	0.7	2.7	4.53	9.4	29.3	64.6	20.7	32.1	19.2	480	8.4
816	8325	10mths	male	10.5	45.1	5.5	49.4	4.7	0.6	5.2	4.54	9.6	29.6	65.4	21.1	32.2	18.9	318	7.3
817	8326	12mths	female	9.4	65.8	6.8	27.4	6.2	0.6	2.6	4.79	10.8	34.1	71.2	22.5	31.6	16	467	7.3
818	8327	10mths	female	9.9	62.7	7.7	29.6	6.2	0.8	2.9	4.4	9.8	31.1	70.6	22.2	31.5	19	263	8.2
819	8328	5MTHS	male	10.1	77.2	11.2	11.6	7.8	1.1	1.2	5.5	11.4	35.6	64.7	20.8	32.1	18.3	379	6.6
820	8329	15mths	female	7.8	75.4	8.7	15.9	5.9	0.7	1.2	3.8	8.9	28.1	74	23.5	31.8	20.9	368	6.1
821	8333	10mths	male	6.2	55.5	4.1	40.4	3.4	0.3	2.5	4.38	10.9	33.4	76.3	24.9	32.6	15	434	6.6
822	8335	8mths	female	8.8	69.7	8.1	22.2	6.1	0.7	2	4.33	10.4	32.3	74.7	24.1	32.2	17.3	300	7.2
823	8336	9mths	male	7.7	54.2	6.1	39.7	4.2	0.5	3.1	4.58	10.2	31	67.8	22.3	32.9	18	468	5.9
824	8337	7mths	female	18	75.5	4	20.5	13.6	0.7	3.7	4.08	10.3	31.6	77.4	25.3	32.6	16.3	716	7
825	8338	6mths	male	9	75.3	6.3	18.4	6.8	0.6	1.7	4.72	10.7	33.5	71	22.6	31.8	15.8	330	7.5
826	8339	16mths	female	6.9	69.3	4	26.7	4.8	0.3	1.8	2.6	6.6	20.7	79.5	25.2	31.7	21.9	681	5.5
827	8340	9mths	male	9.9	76	5.3	18.7	7.5	0.5	1.9	5.55	10.1	32.5	58.5	18.3	31.2	20.5	583	9.2
828	8342	5MTHS	female	8.6	75.7	6.5	17.8	6.5	0.6	1.5	4.62	10.3	32.3	69.9	22.3	31.8	17.1	387	7.6
829	8344	5MTHS	male	8.3	73.7	10.3	16	6.1	0.9	1.3	4.68	10.3	32.2	68.7	21.9	31.9	13.9	466	7.3
830	8345	16mths	male	10.3	67.9	6.5	25.6	7	0.7	2.6	4.4	10.5	32.3	73.5	23.9	32.5	19	363	7.4
831	8346	9mths	female	12.8	82.2	5.8	12	10.5	0.7	1.5	4.85	10.5	32.1	66.2	21.6	32.6	19.9	349	8.2
832	8347	5MTHS	female	13.3	61	7.1	31.9	8.1	0.9	4.2	4.56	10.4	32.2	70.5	22.9	32.5	15.4	647	7.3
833	8348	13mths	male	7.4	68.3	8.6	23.1	5.1	0.6	1.7	4.48	9.2	29.6	66	20.8	31.1	22.4	503	6.9
834	8349	17mths	female	7.9	71.4	7.1	21.5	5.6	0.6	1.7	4.33	10	31.4	72.6	23.1	31.8	18.2	377	6.8
835	8350	9mths	male	6.4	65.4	6	28.6	4.2	0.4	1.8	5.2	10.2	31.1	59.7	19.6	32.8	17.5	420	9.7
836	8351	7mths	female	22	72.6	10.2	17.2	16	2.2	3.8	4.94	10.2	31.8	64.4	20.7	32.1	21.6	511	7.4
837	8352	13mths	male	9.3	63.6	6.5	29.9	5.9	0.6	2.8	4.63	10.3	32.3	69.7	22.3	32.1	15.4	436	6.5
838	8353	6mths	male	14	70.7	7.4	21.9	9.9	1	3.1	4.82	11.6	36.3	75.3	24.1	32	14.2	464	6.6
839	8354	17mths	male	8.5	60.3	8.4	31.3	5.1	0.7	2.7	4.56	11.7	35.9	78.7	25.6	32.6	16.6	424	6.2
840	8355	15mths	female	8.5	73.3	5.3	21.4	6.2	0.5	1.8	2.29	7.1	23.5	102.7	30.8	30	29.7	329	7
841	8356	11mths	female	9.9	69.2	4.1	26.7	6.9	0.4	2.6	4.3	10.9	34	79.1	25.3	31.9	16.2	661	5.8
842	8358	8mths	female	8.5	80.9	4.7	14.4	6.9	0.4	1.2	4.24	9.5	29.7	69.9	22.4	32	18.6	433	7.5
843	8360	14mths	female	11.4	56.8	5.8	37.4	6.5	0.7	4.3	4.77	11.1	34.6	72.4	23.4	32.2	16.6	359	7.3
844	8361	8mths	male	8.1	62.3	5	32.7	5	0.4	2.6	4.37	10	31.2	71.5	22.9	32	15.8	691	6.1
845	8362	7mths	male	6.3	67.1	6.9	26	4.2	0.4	1.6	4.23	11.1	34	80.5	26.1	32.5	14.9	556	7.8
846	8363	17mths	male	6.4	56.1	13.8	30.1	3.6	0.9	1.9	4.5	10.4	31.7	70.4	23.2	32.9	15.5	385	6.9
847	8364	11mths	female	10	65.3	6.6	28.1	6.5	0.7	2.8	4.37	9.4	29.8	68.2	21.6	31.7	21.6	435	8.3
848	8365	12mths	male	11.7	71.1	6.4	22.5	8.3	0.7	2.6	4.57	10	31.9	69.8	21.9	31.4	18.8	378	7.7
849	8366	6mths	female	9.2	75.7	6.4	17.9	7	0.6	1.6	4.42	11.2	34.4	77.9	25.4	32.6	13.2	347	6.7
850	8367	12mths	male	9.9	71.3	6.3	22.4	7.1	0.6	2.2	4.99	10.4	32.8	65.8	20.8	31.7	19.8	470	7.5
851	8368	10mths	male	11.1	71.5	6.8	21.7	7.9	0.8	2.4	4.65	9.9	30.2	64.9	21.2	32.7	21.6	393	8.9
852	8369	9mths	male	15.7	79.3	7.9	12.8	12.5	1.2	2	5.38	11.2	34.8	64.7	20.9	32.3	16.5	418	6.6
853	8371	17mths	male	12.9	60.6	9.1	30.3	7.8	1.2	3.9	5.14	9.4	30.4	59.1	18.3	30.9	23.2	542	7.6
854	8372	14mths	female	10.9	68.5	8.6	22.9	7.5	0.9	2.5	4.16	9.3	28.7	69.2	22.5	32.5	20.3	456	7.3
855	8373	8mths	male	8.5	62.3	7	30.7	5.3	0.6	2.6	5.71	10.9	33.8	59.3	19.1	32.3	17	452	9.6
856	8375	14mths	female	4.5	66.2	10.7	23.1	3	0.5	1	4.41	8.9	28.5	64.7	20.2	31.2	19.8	389	7.4
857	8377	9mths	male	11.4	69.8	8.2	22	8	0.9	2.5	4.13	9.2	28.9	70	22.2	31.7	21.4	496	6.8
858	8378	16mths	female	7.7	75.1	4.7	20.2	5.8	0.4	1.6	4.54	10.9	33.9	74.7	24	32.1	18.1	321	6.6
859	8379	7mths	male	7.6	69.6	7.3	23.1	5.3	0.6	1.8	4.86	10.3	31.9	65.6	21.1	32.2	16.6	557	6.6
860	8382	10mths	male	10.9	82.7	4.8	12.5	8.9	0.5	1.4	4.89	10.9	34.3	70.3	22.2	31.7	18.8	737	6.6
861	8383	15mths	male	11.1	70.6	7	22.4	7.8	0.8	2.5	3.56	5.3	19	53.5	14.9	27.8	21.9	399	8.5
862	8384	17mths	female	8	54.7	7	38.3	4.4	0.6	3.1	4.25	9	28.2	66.2	21.3	32.1	23.6	369	8
863	8385	14mths	male	8.3	68.3	6.2	25.5	5.7	0.5	2.1	4.22	8.9	28.8	68.3	21.1	30.9	18.3	669	7
864	8386	16mths	female	15.3	63.4	4.6	32	9.7	0.7	4.9	4.88	11.5	35.7	73.2	23.5	32.1	16.9	528	6.6
865	8387	6mths	female	12.2	78	6.8	15.2	9.5	0.8	1.9	4.59	9.3	29.9	65.1	20.3	31.2	19	664	6.8
866	8389	15mths	male	9.1	58.6	7.6	33.8	5.3	0.7	3.1	4.38	6.6	22.7	51.9	15	28.9	23	616	7.7
867	8391	13mths	female	13.3	71.5	4.3	24.2	9.5	0.6	3.2	3.98	9.1	28.5	71.6	22.8	31.9	19.9	491	7
868	8395	11mths	male	9.7	69.9	6.8	23.3	6.8	0.7	2.3	4.94	8.8	28.9	58.5	17.9	30.5	19.4	539	7.9
869	8398	6mths	female	7.6	77.5	7.7	14.8	5.9	0.6	1.1	4.18	10.6	32.3	77.3	25.5	33	13.4	406	6.7
870	8399	15mths	female	6.8	73.7	6.5	19.8	5	0.4	1.3	4.83	12.4	37.8	78.1	25.6	32.7	15	303	7.4
871	8406	16mths	female	10.7	53	5.1	41.9	5.7	0.5	4.5	4.43	11.1	34	76.7	25.2	32.8	16.1	450	6.4
872	8407	10mths	male	16.4	66.9	10.5	22.6	11	1.7	3.7	5.5	9.8	30	54.5	17.8	32.7	28.7	580	11.3
873	8408	7mths	male	13.7	78.1	6.1	15.8	10.7	0.8	2.2	4.27	11	33.5	78.3	25.7	32.8	15.2	559	6.3
874	8409	7mths	female	9	61	5.7	33.3	5.5	0.5	3	3.78	9.1	28.5	75.5	24.1	31.9	18.8	373	7.2
875	8410	10mths	male	7.6	80.2	4.6	15.2	6.1	0.3	1.2	4.36	9.6	30	68.8	22.1	32.1	16	284	8
876	8411	17mths	female	10.7	62.6	8.6	28.8	6.7	0.9	3.1	4.71	9.7	30.8	65.4	20.6	31.6	20.2	519	6.6
877	8412	11mths	male	9.7	71.6	5.4	23	6.9	0.5	2.2	4.84	9.6	29.9	61.8	19.8	32	17.7	456	7.6
878	8413	13mths	female	5.7	66.3	7.4	26.3	3.8	0.4	1.5	4.02	9.1	28.8	71.5	22.7	31.7	20.6	322	7.9
879	8417	15mths	female	15.5	74.5	8.1	17.4	11.5	1.3	2.7	4.75	10.6	33.4	70.3	22.3	31.7	16.9	444	7.2
880	8418	17mths	male	9.4	51.3	15.2	33.5	4.8	1.4	3.1	4.45	8.8	28.8	64.8	19.8	30.5	21.2	465	6.5
881	8419	10mths	male	6.1	65.8	9.9	24.3	4	0.6	1.5	4.69	9.8	30	64	20.8	32.6	19.4	323	7.7
882	8420	14mths	male	10.5	48.4	8.3	43.3	5.1	0.9	4.5	5.56	10.9	33.5	60.2	19.5	32.5	18.9	659	8.4
883	8421	13mths	female	10.1	69.7	1.6	28.7	7	0.2	2.9	4.85	10	31.3	64.5	20.6	31.9	25.4	475	8.3
884	8423	15mths	male	10.7	64.2	8.7	27.1	6.9	0.9	2.9	4.36	10.7	33.3	76.3	24.5	32.1	18	489	7
885	8424	12mths	female	9.8	61.2	9.7	29.1	6	1	2.9	4.28	10	30.4	71.1	23.5	33	22	212	7.5
886	8425	6mths	female	10.4	58.7	8.5	32.8	6.1	0.9	3.4	4.91	10.9	33.2	67.5	22.1	32.7	17.7	502	6.2
887	8427	12mths	female	7.3	62.5	4.8	32.7	4.6	0.4	2.4	4.11	8.7	27.9	67.9	21.1	31.1	20.4	320	7.3
888	8428	17mths	male	10.1	57.6	8.9	33.5	5.8	0.9	3.4	3.4	6.6	22.7	66.7	19.3	28.9	20.5	265	7.2
889	8430	13mths	female	10.3	70.7	6	23.3	7.3	0.6	2.4	5.16	8.1	27	52.3	15.7	30	23.7	636	7.7
890	8431	7mths	male	9.7	67.1	7	25.9	6.5	0.7	2.5	4.68	9.8	30.9	66.1	20.9	31.6	19.1	508	8
891	8432	16mths	female	11.8	77.4	4.4	18.2	9.1	0.5	2.1	4.58	10.5	32.6	71.1	23	32.4	16.2	434	7.5
892	8433	5MTHS	female	13	63.5	4.9	31.6	8.3	0.6	4.1	5.14	11.2	34.8	67.6	21.7	32.7	14.6	522	6.9
893	8434	8mths	female	10.1	79	7	14	8	0.7	1.4	4.06	9.3	28.9	71.2	22.8	32	18.3	318	8.5
894	8435	17mths	male	11.2	59.3	10.4	30.3	6.6	1.2	3.4	3.86	8.5	26.4	68.4	22	32.2	16.2	469	8.2
895	8436	7mths	female	9.1	76.6	5.4	18	7	0.5	1.6	3.57	9.4	29.1	81.5	26.4	32.4	13.5	476	7.5
896	8439	8mths	female	11.6	71.2	6	22.8	8.3	0.7	2.6	5.12	10.6	33.5	65.5	20.7	31.6	20.7	407	8.4
897	8440	8mths	female	12.4	68.3	5.8	25.9	8.5	0.7	3.2	5.89	10.6	33.7	57.1	18	31.6	21.5	607	8
898	8441	11mths	female	10	58.2	10.1	31.7	5.8	1	3.2	4.84	10.9	34.1	70.4	22.6	32.1	19.5	456	7.6
899	8442	11mths	male	12	73	8	19	8.8	1	2.3	4.83	8.1	26.2	54.3	16.8	31	21.9	374	8.5
900	8443	12mths	female	9.9	70.8	9.3	19.9	7	0.9	2	4.29	9.5	30	69.9	22.2	31.8	21.7	536	7
901	8444	8mths	female	14.4	79.5	4.6	15.9	11.4	0.7	2.3	5.04	11.3	34.5	68.3	22.3	32.7	17.9	411	7.2
902	8446	7mths	male	15.2	70.2	4.5	25.3	10.7	0.7	3.8	5.3	10	33	62.2	19	30.5	25	429	7.7
903	8447	13mths	male	8.4	65.2	3.9	30.9	5.5	0.3	2.6	4.24	9.4	29.8	70.3	22.1	31.4	18.9	391	7.5
904	8448	7mths	male	19.8	64.4	8.2	27.4	12.8	1.6	5.4	5.16	8.6	26.3	50.9	16.8	32.9	31	389	7.2
905	8449	13mths	female	10.8	62.6	3.2	34.2	6.8	0.3	3.7	4.45	10.3	32.4	72.7	23.2	31.9	17.7	564	7.1
906	8450	16mths	male	8.7	56.5	9	34.5	4.9	0.8	3	5.2	8.5	28.7	55.2	16.3	29.5	24.2	355	7.1
907	8451	8mths	female	15.8	68.7	6.4	24.9	10.9	1	3.9	5.32	11.9	37.3	70.2	22.3	31.8	16.1	343	7.5
908	8455	6wks	male	9.1	69.8	4.8	25.4	6.4	0.4	2.3	4.2	9.2	29.9	71.1	22	30.9	17.2	353	8.2
909	8456	5wks	female	10.3	59.9	9.6	30.5	6.2	1	3.1	4.09	13	40.8	99.9	31.8	31.8	15.7	294	7.3
910	8457	8wks	female	8.7	64.5	3.1	32.4	5.6	0.3	2.8	3	10.1	31.7	105.5	33.7	32	15.1	419	7.1
911	8458	4wks	female	13.2	52.4	12.1	35.5	6.9	1.6	4.7	4.18	13.8	43.2	103.5	33	31.9	19.6	351	8.3
912	8459	6wks	male	5.9	74.5	12.3	13.2	4.4	0.7	0.8	4.57	13.2	41.7	91.4	29	31.7	16.6	272	8.2
913	8462	4wks	male	10	72.9	7.9	19.2	7.3	0.8	1.9	5.01	14.6	45.3	90.5	29.2	32.2	15.5	354	7.3
914	8463	6wks	female	10.3	70.3	5.1	24.1	7.3	0.5	2.5	4.25	13.3	39.9	93.9	31.4	33.4	14	453	8.1
915	8464	5wks	male	15.1	66.8	11.3	21.9	10.1	1.7	3.3	4.04	9.8	30.7	75.9	24.2	31.9	17.1	515	8.8
916	8465	7wks	male	5.2	83.7	7.3	9	4.4	0.4	0.5	4.28	10.2	32.3	75.4	23.9	31.7	14.7	316	6.8
917	8467	4wks	male	6.2	60.3	13.3	26.4	3.7	0.8	1.6	4.42	13.8	42.5	96.1	31.2	32.4	17.3	399	7.6
918	8470	6wks	male	10.6	65.4	9.6	25	6.9	1	2.7	3.61	11.7	34.9	96.6	32.3	33.5	16.2	304	7.9
919	8471	6wks	female	8	70.1	6.1	23.8	5.6	0.5	1.9	4.02	12.4	37.6	93.5	31	33.1	16.1	578	7.2
920	8472	6wks	female	9.5	74.6	9.5	15.9	7.1	0.9	1.5	4.22	13.1	39.3	93.1	31	33.3	15.2	767	6.4
921	8474	8wks	male	9	69.7	10.3	20	6.3	0.9	1.8	4.03	11.5	35.4	87.8	28.5	32.5	15.5	324	7
922	8475	5wks	female	7.1	76.4	6.8	16.8	5.4	0.5	1.2	3.29	9.2	28.1	85.3	27.9	32.7	14.4	459	7.4
923	8476	6wks	female	9.1	71.7	7.6	20.7	6.5	0.7	1.9	4.2	12.6	39.7	94.5	30	31.8	16.1	522	6.9
924	8477	6wks	female	11	72.3	8.3	19.4	8	0.9	2.1	4.27	11.4	35.9	83.9	26.7	31.8	17	450	7.8
925	8478	8wks	male	6.6	80.4	6.8	12.8	5.3	0.4	0.8	3.48	10	30.7	88.3	28.8	32.6	15.7	204	7.7
926	8481	10wks	female	14.5	63.1	6.2	30.7	9.1	0.9	4.5	3.71	11.3	34.4	92.6	30.4	32.9	14.4	442	7.7
927	8482	4wks	female	9	67.5	9.7	22.8	6.1	0.9	2.1	3.93	12.3	37.6	95.7	31.4	32.8	14.8	396	6.5
928	8483	4wks	female	9.9	64.9	3.7	31.4	6.4	0.4	3.1	3.94	12.1	35.7	90.8	30.8	33.9	16	595	6.2
929	8484	6wks	female	13.2	60.3	11.1	28.6	8	1.5	3.8	4.55	13.2	40.7	89.4	28.9	32.4	16.3	555	8.4
930	8485	4wks	male	7.6	70	6.3	23.7	5.3	0.5	1.8	3.54	11.9	36.2	102.3	33.8	33	15.8	347	7.5
931	8486	6wks	female	14.4	79.1	7.5	13.4	11.4	1.1	1.9	4.18	12.8	40.1	96.1	30.7	31.9	16.2	469	7.6
932	8487	4wks	female	6.2	63	9.5	27.5	3.9	0.6	1.7	4.31	12.5	39.5	91.6	29.1	31.8	15.4	327	6.9
933	8488	5wks	male	6.6	79.4	4.5	16.1	5.2	0.3	1.1	4.12	12.8	40	97.1	31	32	17.7	288	7.9
934	8489	5wks	male	6.2	81.5	5.4	13.1	5.1	0.3	0.8	2.92	9.3	28	95.9	32	33.3	15.5	395	7.5
935	8490	4wks	male	8.5	72.1	5.8	22.1	6.1	0.5	1.9	3.47	10.7	32.8	94.6	31	32.7	17.2	287	9
936	8491	4wks	male	9.2	57.5	10.3	32.2	5.3	0.9	3	4.51	13.6	42	93.1	30.2	32.4	17.2	154	8.7
937	8492	5wks	female	14	59.5	12.8	27.7	8.3	1.8	3.9	4.95	14.9	47	94.9	30.2	31.8	18.7	442	8.1
938	8494	4wks	male	8.5	73.2	6.4	20.4	6.2	0.5	1.7	3.65	10.9	32.9	90.2	29.8	33.1	14.1	607	6.9
939	8495	4wks	male	5.8	77.6	8.2	14.2	4.5	0.5	0.8	4.66	11.9	36.9	79.1	25.4	32.1	16	315	7.9
940	8496	4wks	female	7.9	52.8	2.8	44.4	4.2	0.2	3.5	3.87	11.9	36.1	93.2	30.8	33.1	15.1	459	7.2
941	8497	4wks	female	10.2	61.8	8.5	29.7	6.3	0.9	3	4.08	14.3	42.9	105.3	35.1	33.3	17	354	7
942	8498	5wks	male	11.4	69.1	7	23.9	7.9	0.8	2.7	3.73	11.8	36.1	97	31.7	32.7	15.3	353	7.2
943	8499	5wks	male	9.5	67.8	5.5	26.7	6.4	0.5	2.5	3.31	10.3	31.3	94.5	31	32.8	14.8	303	7.6
944	8500	4wks	male	7	72.1	6.2	21.7	5	0.4	1.5	3	10.9	32.6	108.8	36.4	33.4	15	421	7.1
945	8501	4wks	female	6.7	66.5	5.5	28	4.5	0.4	1.9	4.48	12.7	39.4	88	28.5	32.3	16.2	285	7.2
946	8502	4wks	male	9.3	52.7	6.1	41.2	4.9	0.6	3.8	3.5	10.5	31.7	90.6	29.9	33	14.9	413	7
947	8505	4wks	male	9.2	61.7	11	27.3	5.7	1	2.5	4.08	13.8	41.3	101	33.8	33.5	15.7	282	7.6
948	8506	4wks	male	6.3	82	6.5	11.5	5.2	0.4	0.7	3.6	11.3	33.8	94.1	31.4	33.4	14.1	337	7.5
949	8507	5wks	male	5.5	62.5	11.5	26	3.4	0.6	1.4	3.93	11.6	35.6	90.7	29.5	32.6	18.6	342	6.7
950	8508	6wks	male	10.5	66.2	10.7	23.1	7	1.1	2.4	2.91	9.5	28.8	99.1	32.6	32.9	20	238	7.5
951	8512	4wks	male	7.9	74.8	6.8	18.4	5.9	0.5	1.5	3.85	12.8	38.8	100.6	33.4	33.2	15.8	404	6.5
952	8513	5wks	male	7.4	66.6	6.4	27	4.9	0.5	2	5.64	13.9	43.2	76.6	24.6	32.1	14.9	335	9.2
953	8515	9wks	male	10.2	81.9	7.8	10.3	8.4	0.8	1.1	3.75	10.5	33.1	88.4	28	31.7	18	375	7
954	8516	6wks	male	7.5	74.5	11.1	14.4	5.6	0.8	1.1	4.1	10.5	32.8	80	25.6	32	14.6	431	6.4
955	8517	6wks	female	5.8	73.6	10.6	15.8	4.3	0.6	0.9	3.45	12.1	35.8	103.8	35.2	33.9	19.3	384	7.9
956	8518	6wks	female	9.7	61.6	8.9	29.5	6	0.9	2.9	4.14	13.5	40.7	98.2	32.7	33.3	14.8	552	6
957	8519	4wks	male	11.5	67.1	9.3	23.6	7.7	1.1	2.7	4.24	13.7	41.1	96.9	32.2	33.2	15.5	288	6.3
958	8520	4wks	male	8.5	81.9	7.2	10.9	7	0.6	0.9	3.4	11.1	34	100	32.6	32.6	16.4	302	6.4
959	8521	4wks	male	6.7	62.9	2.9	34.2	4.2	0.2	2.3	4.57	13.7	41.8	91.5	30	32.8	14.9	249	8.3
960	8522	6wks	male	10.5	61.8	5.6	32.6	6.5	0.6	3.4	3.49	10.1	31.3	89.5	28.8	32.2	15.5	424	7.2
961	8523	4wks	female	7.9	65.6	3.9	30.5	5.2	0.3	2.4	3.54	11.5	35.4	99.9	32.4	32.4	17.5	223	8
962	8524	6wks	male	4.9	73	8.4	18.6	3.6	0.4	0.9	3.22	10.5	31.6	98.3	32.6	33.2	16.6	324	7.6
963	8525	6wks	male	6.1	73.6	7.6	18.8	4.5	0.5	1.1	3.4	10.7	32	94	31.5	33.5	17	432	7.1
964	8526	4wks	male	8	80.3	12.5	7.2	6.4	1	0.6	4.9	14.3	43.8	89.2	29.1	32.6	14.2	255	7.5
965	8528	7wks	male	8.1	73.3	4.3	22.4	5.9	0.3	1.8	3.86	10.9	33.7	87.3	28.3	32.4	14.4	395	6.7
966	8532	7wks	male	9.6	69.6	8.1	22.3	6.7	0.8	2.1	3.15	10.9	32.4	103	34.6	33.6	14.8	360	8
967	8534	4wks	female	11.5	73.9	9.3	16.8	8.5	1.1	1.9	4.31	13.1	40.3	93.3	30.4	32.6	16.6	264	7.4
968	8535	6wks	male	8.9	68.7	4.7	26.6	6.1	0.4	2.4	3.11	9	26.6	85.5	28.9	33.8	16.5	437	6.8
969	8536	6wks	male	8.4	61	8.3	30.7	5.1	0.7	2.6	2.69	10.1	30.3	112.5	37.5	33.3	16.2	313	6.8
970	8537	5wks	male	9.2	78.2	10.2	11.5	7.2	0.9	1.1	2.8	10.1	31.2	111.6	36.1	32.4	14.7	456	7.8
971	8538	6wks	female	6.3	64.1	6	29.9	4	0.4	1.9	3.55	11.4	34.7	97.6	32.1	32.9	14.7	366	8.3
972	8539	7wks	female	7.6	73.9	10.1	16	5.6	0.8	1.2	4.33	12.5	39.1	90.3	28.8	31.9	16.6	451	6.7
973	8540	4wks	female	7.7	65.8	13.6	20.6	5.1	1	1.6	4.5	15.6	46.9	104	34.6	33.2	16.3	270	7.3
974	8541	6wks	female	8.2	73.3	8.4	18.3	6	0.7	1.5	4.9	13.8	42	85.6	28.1	32.8	15.3	365	7
975	8542	5wks	male	8.1	69.7	7.4	22.9	5.6	0.6	1.9	3.99	11.5	34.7	86.8	28.9	33.2	13.7	384	6.6
976	8543	4wks	female	9.3	77.7	5.8	16.5	7.2	0.5	1.5	4.02	14.7	44.2	109.8	36.5	33.2	19.7	288	7.4
977	8544	5wks	female	5.6	65.5	6.8	27.7	3.7	0.4	1.6	2.98	10	30.6	102.5	33.7	32.9	16.5	546	7.3
978	8545	5wks	male	7.8	67.7	12	20.3	5.3	0.9	1.6	3.65	11.3	33.6	92	30.9	33.6	16.7	425	6.2
979	8546	4wks	female	10.7	64.3	10.4	25.3	6.9	1.1	2.7	4.38	13.4	41.4	94.6	30.6	32.4	18.2	290	7.2
980	8547	5wks	female	10	80.4	5.1	14.5	8	0.5	1.5	3.76	11.1	33.8	89.6	29.5	32.9	15.5	475	6.2
981	8548	4wks	male	5.8	51.5	4.4	44.1	3	0.3	2.6	2.76	9.2	28.1	101.9	33.5	32.9	16.8	196	5.9
982	8549	4wks	male	8	58.7	11.7	29.6	4.7	0.9	2.4	4.39	13.5	41	93.5	30.8	33	15.8	276	6.8
983	8550	4wks	female	9.5	71.8	7.1	21.1	6.8	0.7	2	3.7	12.3	36.8	99.6	33.3	33.5	16.3	310	7.2
984	8551	6wks	male	5.3	84.3	6.9	8.8	4.5	0.4	0.5	3.39	8.8	27.7	81.8	25.9	31.6	14.5	387	7.9
985	8552	4wks	female	7.3	66.1	5.9	28	4.8	0.4	2	4.7	15.2	46.9	99.8	32.3	32.4	15.9	240	6.4
986	8553	7wks	female	5.9	67.4	5.1	27.5	4	0.3	1.6	2.87	9.1	27.9	97.1	31.6	32.5	13.9	405	6.4
987	8554	6wks	female	8.6	68.3	4.3	27.4	5.9	0.4	2.4	3.55	10.4	31.6	88.9	29.3	32.9	16.9	253	6.6
988	8555	5wks	male	7.5	66.9	7	26.1	5	0.5	2	4.69	14.5	43.7	93.3	30.9	33.2	16.9	376	7.5
989	8556	5wks	male	6.3	83.5	4.9	11.6	5.3	0.3	0.7	3.07	10.4	30.2	98.1	33.8	34.5	14.8	508	6.8
990	8557	4wks	female	6.7	67.7	11.9	20.4	4.5	0.8	1.4	4.19	12.7	38.9	92.9	30.2	32.5	16.5	561	5.2
991	8558	5wks	female	8.9	46.3	13	40.7	4.1	1.2	3.6	4.32	13.7	42.1	97.3	31.7	32.6	13.8	397	7.4
992	8559	5wks	female	10.1	58.2	7	34.8	5.9	0.7	3.5	4.46	13.1	40	89.6	29.3	32.7	13.8	532	5.9
993	8560	6wks	female	7	55.7	10.6	33.7	3.9	0.7	2.4	4.01	12	36.7	91.5	29.9	32.7	16.6	424	5.2
994	8561	4wks	male	5.2	71.1	6.6	22.3	3.7	0.3	1.2	3.85	11.7	36.1	93.7	30.5	32.5	14.9	271	6.8
995	8563	6wks	male	13.1	68.7	13.1	18.2	9	1.7	2.4	3.76	12.8	38.8	103.3	34	32.9	20.3	422	6.5
996	8564	5wks	female	13.9	66.4	9.2	24.4	9.2	1.3	3.4	3.78	13.4	40.8	108	35.4	32.8	15.5	244	6.9
997	8566	11wks	female	12	82.5	5.1	12.4	9.9	0.6	1.5	3.97	10.1	31.2	78.7	25.5	32.3	17.1	536	6.5
998	8567	4wks	female	11.1	63.2	9.4	27.4	7	1	3	3.53	12	35	99	34	34.3	15.9	500	6.2
999	8569	5wks	female	6.6	73.6	7.5	18.9	4.9	0.5	1.2	5.29	13.7	42.7	80.6	25.9	32.1	16.5	308	7.4
1000	8571	4wks	male	10.1	69.1	6.3	24.6	7	0.6	2.5	3.4	11.1	34	99.8	32.5	32.5	16.6	264	7.3
1001	8572	5wks	female	8.8	70.1	6.9	23	6.2	0.6	2	4.31	14	41.8	96.9	32.4	33.4	15.4	328	6.5
1002	8573	8wks	female	6.5	67.5	8.8	23.7	4.4	0.6	1.5	3.75	11.3	33.7	89.9	30.1	33.6	14.4	339	6.2
1003	8577	8wks	female	12.5	70.8	7.2	22	8.9	0.9	2.8	3.91	9.9	31.1	79.6	25.3	31.8	17.2	317	7
1004	8578	4wks	male	6.7	69.3	10.8	19.9	4.6	0.7	1.3	4.14	14.5	43.5	105	34.9	33.2	16.5	299	5.5
1005	8579	4wks	male	10.9	71.5	5.9	22.6	7.8	0.6	2.5	3.94	12.3	38	96.5	31.3	32.5	16.1	139	6.9
1006	8580	7wks	female	11.8	66.5	6.2	27.3	7.8	0.7	3.2	3.23	10.5	32.2	99.7	32.6	32.7	13.9	443	6.5
1007	8581	4wks	male	7.3	67.4	6.5	26.1	4.9	0.5	1.9	2.97	10.3	29.8	100.2	34.6	34.5	16.1	316	6.6
1008	8582	4wks	female	9	73	7.6	19.4	6.6	0.7	1.7	4.7	14.2	43.2	92	30.3	32.9	14.9	271	7.7
1009	8583	4wks	male	10.6	66.4	5.2	28.4	7	0.6	3	4.29	14.2	43.3	100.9	33	32.7	18.5	169	8.1
1010	8584	4wks	male	6.7	66.8	9.2	24	4.5	0.6	1.6	3.38	11.5	35	103.4	34	32.9	14.9	280	7.1
1011	8585	6wks	female	8.5	63.8	5.2	31	5.4	0.4	2.6	4.23	13.7	40.9	96.7	32.3	33.4	16.2	591	6
1012	8586	7wks	female	6.5	68.4	3.3	28.3	4.4	0.2	1.8	3.58	11	32.5	90.5	30.6	33.8	12.7	569	7
1013	8587	4wks	male	8.6	63.4	6.7	29.9	5.5	0.6	2.6	4.93	17	51.2	103.8	34.6	33.3	17.2	229	6.4
1014	8588	5wks	female	7.8	73.9	6	20.1	5.8	0.5	1.6	2.84	8.9	27.1	95.5	31.4	32.9	15.3	502	6.8
1015	8589	5wks	female	8.4	64.3	5.7	30	5.4	0.5	2.5	4	12.2	36.1	90.2	30.6	33.9	14.8	249	7.5
1016	8590	4wks	female	10	59.2	4.2	36.6	5.9	0.4	3.7	3.8	11.6	34.4	90.3	30.5	33.8	13.3	296	7.3
1017	8591	4wks	female	9.4	63	4.1	32.9	5.9	0.4	3.1	3.13	10.9	32	102.2	34.9	34.2	15.4	279	7.4
1018	8592	7wks	female	15.2	82.5	9.6	7.9	12.5	1.5	1.2	3.9	12.1	36.3	93.1	31.2	33.5	15.3	300	6.2
1019	8593	5wks	female	9.3	66.9	11.2	21.9	6.2	1	2	4.28	14.4	43.1	100.8	33.7	33.5	18.1	279	7
1020	8594	4wks	female	5	67.3	9.5	23.2	3.4	0.5	1.2	4.15	13.9	41.7	100.6	33.5	33.3	15.3	396	5.8
1021	8595	6wks	female	6.2	68.8	10.2	21	4.3	0.6	1.3	3.57	10.4	32.5	90.9	29.2	32.1	16.9	378	7.2
1022	8596	8wks	female	8.6	73	9.5	17.5	6.3	0.8	1.5	3.51	10.6	32	91.3	30.3	33.3	12.5	501	6.4
1023	8597	4wks	female	14.8	73.4	6.9	19.7	10.9	1	2.9	4.04	12.7	38.6	95.5	31.4	32.9	14.9	216	7.6
1024	8598	7wks	female	6.1	67.9	9.2	22.9	4.1	0.6	1.4	3.92	12.6	37.4	95.3	32.2	33.8	13.6	440	7.4
1025	8600	8wks	female	7.8	76.5	6.5	17	6	0.5	1.3	2.94	10.3	29.8	101.5	35.1	34.6	16	322	7.2
1026	8603	4wks	male	7.2	70.4	5.3	24.3	5.1	0.4	1.7	4.06	12.2	35	86.3	30.1	34.9	13.5	325	6.4
1027	8606	5wks	female	13.9	70.6	6.6	22.8	9.8	0.9	3.2	4.03	14.3	42.1	104.5	35.5	34	15.8	250	6.4
1028	8607	5wks	female	11.2	74.5	7	18.5	8.3	0.8	2.1	4.58	14.9	44.8	97.8	32.4	33.2	16.2	330	7.1
1029	8609	4wks	female	6.2	76.1	9.1	14.8	4.7	0.6	0.9	4.04	13.6	40.5	100.2	33.6	33.5	16.5	301	7.7
1030	8610	4wks	female	5.9	62.3	9	28.7	3.7	0.5	1.7	3.09	11.8	35.4	114.7	38.2	33.3	20.2	447	7.3
1031	8611	4wks	male	10.9	76.1	6.4	17.5	8.3	0.7	1.9	4.15	12.2	37.2	89.6	29.4	32.8	18	214	7.3
1032	8612	4wks	female	6.4	76.1	12.5	11.4	4.9	0.8	0.7	4.2	14.2	43.2	103	33.8	32.8	18.3	170	6.5
1033	8613	4wks	male	13.9	71.8	4.8	23.4	10	0.7	3.3	3.42	11	33	96.5	32.1	33.3	16.5	301	7
1034	8614	8wks	male	5.3	70.3	4.9	24.8	3.7	0.3	1.3	3.57	10.6	33.1	92.6	29.7	32.1	15.8	287	6.8
1035	8615	4wks	male	9.3	74.2	6.6	19.2	6.9	0.6	1.8	4.67	13.9	41.7	89.3	29.7	33.3	17	270	8.2
1036	8616	5wks	female	9	68.1	6.2	25.7	6.1	0.6	2.3	3.82	12.3	36.7	96	32.3	33.6	15.7	294	8.3
1037	8617	5wks	male	7.8	73.3	5.5	21.2	5.7	0.4	1.7	4.11	12.3	36.7	89.3	30	33.6	13.8	352	7.1
1038	8618	5wks	female	6.3	75.7	6.8	17.5	4.8	0.4	1.1	3.35	11.7	34	101.4	34.9	34.4	13.9	462	6.1
1039	8619	5wks	female	8.1	70.3	8.3	21.4	5.7	0.7	1.7	3.1	11.8	34.7	111.8	38	34	16.1	410	6.8
1040	8620	5wks	male	7.5	68.6	10.4	21	5.1	0.8	1.6	4.07	14	40	98.3	34.3	34.9	16.7	170	6.8
1041	8621	5wks	male	8.5	79.3	4.1	16.6	6.7	0.3	1.4	4.14	14.1	41.2	99.5	34	34.2	15.7	309	7
1042	8622	4wks	male	6.7	69.4	8	22.6	4.6	0.5	1.5	4.57	14.6	43.9	96	32	33.3	17.7	348	6.7
1043	8623	5wks	female	10.9	74.9	5.7	19.4	8.2	0.6	2.1	5.23	17.7	52.4	100.2	33.8	33.7	19.4	307	6.4
1044	8624	7wks	male	5.9	75.3	6.9	17.8	4.4	0.4	1.1	4.29	12.6	39	90.8	29.5	32.4	14.3	345	7.2
1045	8625	4wks	male	7.7	66.5	8.2	25.3	5.1	0.6	1.9	4.29	12.5	39.1	91.1	29.3	32.1	16.2	213	8.5
1046	8626	10wks	female	8.2	74.5	6	19.5	6.1	0.5	1.6	4.22	12.2	36.5	86.4	29	33.6	12.9	390	6.9
1047	8628	4wks	male	9.8	65.5	10.3	24.2	6.4	1	2.4	4.25	13.1	39.3	92.4	30.8	33.4	15.7	323	7.6
1048	8629	5wks	female	7.6	61.8	7.6	30.6	4.7	0.6	2.3	3.19	11.1	32.5	101.7	34.6	34	14.1	413	6
1049	8630	5wks	female	21.6	78.8	8.6	12.6	17	1.9	2.7	3.73	13.1	37.3	100	35.2	35.3	16.4	518	6.8
1050	8632	4wks	male	11.2	69	11.5	19.5	7.7	1.3	2.2	4.57	14.2	43.9	96	31	32.3	15.4	326	6.7
1051	8635	4wks	female	13.6	76.8	5.4	17.8	10.4	0.7	2.4	4.1	11.9	36.4	88.9	28.9	32.5	16	214	8.7
1052	8636	6wks	female	7.2	72.2	6.6	21.2	5.2	0.5	1.5	3.39	11.5	34.2	101	33.8	33.5	16.5	396	6.8
1053	8637	4wks	male	7	72.4	11.2	16.4	5.1	0.8	1.1	3.16	10.7	32.6	103	33.8	32.8	14.6	293	7.9
1054	8638	9wks	male	12.5	64.3	4.2	31.5	8	0.5	3.9	4.42	10.4	33.3	75.4	23.5	31.1	17.7	381	7.7
1055	8639	4wks	female	9.4	78.7	5.3	16	7.4	0.5	1.5	3.91	13.8	40.9	104.5	35.4	33.9	17.7	208	7.4
1056	8640	5wks	female	6	62.1	6.9	31	3.7	0.4	1.9	3.38	11.3	34.3	101.4	33.3	32.8	14.8	436	6.9
1057	8642	7wks	female	7.7	84.2	6.2	9.6	6.5	0.5	0.7	3.28	9.5	28.9	88.1	29	32.9	15.3	292	7.2
1058	8643	6wks	female	7.6	73.9	6.5	19.6	5.6	0.5	1.5	3.09	10.3	30.2	97.7	33.5	34.3	14.6	531	5.8
1059	8644	6wks	female	7.5	70.1	5.8	24.1	5.3	0.4	1.8	4.68	13.7	42.2	90.2	29.3	32.5	16.1	393	7.7
1060	8645	4wks	female	10.3	83.8	6.1	10.1	8.6	0.6	1	3.72	10.9	33.2	89.2	29.2	32.7	16.8	304	8.7
1061	8647	4wks	female	10.1	61.4	11.1	27.5	6.2	1.1	2.8	4.24	14.3	43.8	103.2	33.8	32.8	16.6	378	6.9
1062	8648	4wks	male	9.7	70.8	7.8	21.4	6.9	0.8	2.1	3.58	11.9	35.9	100.5	33.3	33.2	15.4	293	7.9
1063	8649	4wks	female	9.3	70.8	4	25.2	6.6	0.4	2.3	3.83	11.1	34	88.9	29	32.7	15	493	6.5
1064	8650	5wks	female	11.5	72.7	11.4	15.9	8.4	1.3	1.8	4.38	12.9	39	89.2	29.5	33.1	14.7	222	7.4
1065	8652	5wks	female	8.7	65.1	10.3	24.6	5.7	0.9	2.1	4.49	14.7	43.2	96.2	32.8	34.1	14.9	271	7.1
1066	8653	6wks	female	10	61.5	4.9	33.6	6.2	0.5	3.4	3.8	13.1	37.7	99.2	34.6	34.8	15.9	176	8
1067	8654	5wks	male	10.7	67.4	7.3	25.3	7.2	0.8	2.7	4.1	12.8	37.9	92.3	31.2	33.8	15.8	426	6.4
1068	8656	5wks	male	12.1	76.9	7.1	16	9.3	0.9	1.9	3.91	11.3	35.6	91.1	28.8	31.7	17.9	448	7.1
1069	8657	5wks	male	8	68.6	10.5	20.9	5.5	0.8	1.7	3.6	10.8	32.8	91.3	30	32.9	13.8	596	6
1070	8659	4wks	female	8.7	76.4	5.4	18.2	6.6	0.5	1.6	3.05	11.8	34.4	113	38.8	34.3	15.2	397	7
1071	8663	4wks	male	8.4	67.7	8.7	23.6	5.7	0.7	2	4.37	13.5	41.2	94.2	30.8	32.7	15.2	260	6.8
1072	8664	5wks	male	7.5	84.6	7.4	8	6.3	0.6	0.6	3.24	9.4	29.1	89.9	29.1	32.3	14.7	184	6.9
1073	8665	5wks	male	7.5	74.5	5.8	19.7	5.6	0.4	1.5	4.28	12.9	39.1	91.2	30.2	33.1	15.8	260	7
1074	8666	6wks	male	8.4	71.7	8.3	20	6	0.7	1.7	2.68	9.5	29	108.3	35.4	32.7	15.7	411	6.7
1075	8667	6wks	male	6.6	71.1	7.6	21.3	4.7	0.5	1.4	3.51	11.1	32.7	93.1	31.5	33.8	14.3	600	6.4
1076	8668	4wks	male	8.3	74.8	7.3	17.9	6.2	0.6	1.5	4.26	12.2	37.4	87.6	28.6	32.6	14.9	151	6.9
1077	8669	4wks	male	8.2	74.5	9.1	16.4	6.1	0.7	1.3	3.6	10.4	32.2	89.4	29	32.4	13.2	232	6.4
1078	8670	5wks	male	11.9	68.2	7	24.8	8.1	0.8	3	4.12	13.4	40.9	99.4	32.6	32.8	16.5	543	5.4
1079	8671	4wks	female	7.6	56.4	10.8	32.8	4.3	0.8	2.5	4.28	12.4	38	88.8	29.1	32.7	16.3	262	8.4
1080	8672	8wks	male	10.9	57	6.4	36.6	6.2	0.7	4	4.16	12	36	86.5	28.8	33.3	15	377	6.1
1081	8673	4wks	female	7.4	62.8	9.1	28.1	4.6	0.7	2.1	4.08	10.6	32	78.4	26	33.1	14.9	401	6.6
1082	8674	5wks	female	10.6	71.9	4.7	23.4	7.6	0.5	2.5	4.74	12.2	36.8	77.7	25.6	33	16.7	472	7
1083	8675	6wks	female	7.5	68.8	7.9	23.3	5.2	0.6	1.7	3.01	10.1	30	99.4	33.4	33.6	14.5	496	5.3
1084	8677	4wks	male	12.2	75.4	9.8	14.8	9.2	1.2	1.8	4.53	12	37.2	82.2	26.6	32.3	16.5	389	8
1085	8678	4wks	male	6.6	77.4	12.2	10.4	5.1	0.8	0.7	4.62	14	41.8	90.5	30.4	33.6	19.3	289	7.6
1086	8679	6wks	male	7	73.3	6.9	19.8	5.1	0.5	1.4	4.73	12	36.6	77.4	25.5	32.9	15.2	485	7.4
1087	8680	6wks	female	5.8	74.4	12	13.6	4.3	0.7	0.8	3.69	12.2	36.2	98.1	33.2	33.8	15.2	342	6.5
1088	8681	4wks	male	6.7	69.3	11.3	19.4	4.6	0.8	1.3	3.77	12.7	37.7	100.1	33.6	33.5	15.1	414	6.4
1089	8682	4wks	male	10	68	5.5	26.5	6.8	0.6	2.7	4.25	12.4	36.4	85.6	29.1	34	14.4	290	6.8
1090	8685	6wks	female	5.7	62.8	9.6	27.6	3.6	0.5	1.6	3.69	12.1	36.2	98.1	32.9	33.5	13.7	494	5.7
1091	8687	4wks	female	12.9	56.5	10.1	33.4	7.3	1.3	4.3	3.84	13.3	39.2	102.2	34.7	33.9	17.6	376	6.6
1092	8689	4wks	male	8.9	54.8	7.7	37.5	4.9	0.7	3.3	3.3	11.6	34.1	103.2	35.1	34	19	349	6.7
1093	8690	4wks	female	8.3	69.3	10.4	20.3	5.8	0.9	1.7	4.7	13.1	39.5	84	28	33.3	14.8	244	7.9
1094	8691	4wks	male	10.2	75.4	7.5	17.1	7.7	0.8	1.7	4.25	15	43.4	102.2	35.3	34.6	15.8	304	6.2
1095	8692	4wks	male	9.5	80.2	5.7	14.1	7.6	0.5	1.3	3.82	12.3	37.5	98.2	32.3	32.9	16.5	300	6.6
1096	8693	4wks	female	13.9	75	7.8	17.2	10.4	1.1	2.4	4.36	13.6	40.1	92.1	31.3	33.9	16.8	524	7
1097	8694	4wks	female	7.9	55.6	7.8	36.6	4.4	0.6	2.9	3.77	12.3	36.2	95.9	32.6	34	14.3	333	6.4
1098	8695	4wks	female	12.9	80.4	4.9	14.7	10.4	0.6	1.9	3.32	11.8	35	105.4	35.7	33.8	21	337	7.9
1099	8697	6wks	female	5	76.1	10.4	13.5	3.8	0.5	0.7	4.16	11.9	36.2	87	28.6	32.8	14.6	447	6.8
1100	8699	6wks	female	4.4	78.8	6	15.2	3.5	0.3	0.7	2.94	9	26.6	90.6	30.5	33.6	15.8	673	5.4
1101	8700	4wks	male	7.4	59.5	7.4	33.1	4.4	0.5	2.4	3.6	12.3	37.2	103.4	34.2	33.1	15	425	7
1102	8701	4wks	male	8.5	69.9	6.2	23.9	5.9	0.5	2	4.48	10.7	34	75.8	23.8	31.4	16.9	202	9.8
1103	8702	4wks	female	8.4	67.7	8.7	23.6	5.7	0.7	2	4.1	12.6	37.8	92.1	30.9	33.5	14.9	425	6.3
1104	8703	6wks	male	7.2	75	4.8	20.2	5.4	0.3	1.5	3.55	12.1	36.5	102.7	34	33.1	17.9	445	6.2
1105	8705	6wks	male	9.1	58.6	8.6	32.8	5.3	0.8	3	4.26	12.2	37.3	87.7	28.6	32.6	14	367	6.3
1106	8707	5wks	male	11.4	72.7	7.4	19.9	8.3	0.8	2.3	4.52	14.7	43.5	96.2	32.6	33.8	18.3	183	9.1
1107	8708	4wks	female	10.2	74.2	2.5	23.3	7.6	0.3	2.4	3.22	10.8	31.7	98.7	33.6	34	16.8	140	7.9
1108	8709	4wks	male	6.8	68.1	10.6	21.3	4.6	0.7	1.4	4.36	14.1	42	96.2	32.4	33.6	16.3	253	7.5
1109	8710	4wks	female	7.2	70.2	9.8	20	5.1	0.7	1.4	3.43	12.7	37.2	108.4	37	34.1	18.1	249	7.5
1110	8711	5wks	male	11.3	70.8	5.4	23.8	8	0.6	2.7	4.07	13.2	39.9	98	32.3	33	18.1	69	7.1
1111	8712	4wks	male	6.1	80.2	3.7	16.1	4.9	0.2	1	3.93	11.1	34.2	87.1	28.4	32.6	15.4	199	9.2
1112	8713	4wks	male	8.6	74.6	6.4	19	6.4	0.6	1.6	3.47	12	35.6	102.7	34.5	33.6	17.5	370	6.9
1113	8714	10wks	male	11	80.4	4.6	15	8.8	0.5	1.6	4.56	12.2	38	83.3	26.8	32.2	13.7	479	6.8
1114	8715	5wks	female	8.3	73.6	11.3	15.1	6.1	0.9	1.3	3.67	11.3	34	92.9	30.9	33.2	15.9	232	5.6
1115	8716	4wks	female	9.6	64.8	6.7	28.5	6.2	0.6	2.7	4.48	14.6	43.3	96.6	32.7	33.8	15.5	294	7.2
1116	8717	6wks	female	5.7	77.7	5.1	17.2	4.4	0.3	1	4.27	13	39.5	92.4	30.5	33	16.3	499	6.1
1117	8718	4wks	female	5.6	64.1	9.7	26.2	3.6	0.5	1.5	3.88	11.1	34.9	89.8	28.7	31.9	15.1	297	7.1
1118	8720	5wks	male	9.7	65	6.5	28.5	6.3	0.6	2.8	2.95	9.6	29.9	101.3	32.7	32.3	15.5	427	7.2
1119	8723	4wks	female	8.8	71.3	7.4	21.3	6.3	0.7	1.9	3.12	11.5	33.8	108.4	36.8	34	20.4	395	7.1
1120	8724	5wks	male	10	62.8	8.3	28.9	6.3	0.8	2.9	3.12	11.1	33.2	106.3	35.5	33.4	18	364	6.6
1121	8726	5wks	female	6.8	81.1	5.1	13.8	5.5	0.3	0.9	2.83	7.9	24.7	87.5	27.9	31.9	17.4	482	7.2
1122	8727	5wks	female	8.3	79.8	8.6	11.6	6.6	0.7	1	2.92	8.3	25.7	87.8	28.5	32.5	17.4	609	6.6
1123	8729	5wks	male	9.7	72.1	6.1	21.8	7	0.6	2.1	4.12	12	36	87.4	29.2	33.4	14.8	493	6.3
1124	8730	4wks	female	8.5	71.2	5.9	22.9	6.1	0.5	1.9	3.99	12.6	37.6	94.3	31.6	33.5	14.8	323	8.4
1125	8731	4wks	female	8.5	73.2	8.1	18.7	6.2	0.7	1.6	3.29	11.1	33.1	100.7	33.9	33.6	16.7	410	6.5
1126	8732	4wks	male	6.8	61.8	12.8	25.4	4.2	0.9	1.7	3.51	12	34.3	97.9	34.2	34.9	15.9	216	6.8
1127	8733	4wks	female	8.9	69.3	10.8	22.9	5.9	1	2	4.34	13.6	40.9	94.1	31.3	33.2	16.6	349	6.4
1128	8734	10wks	female	10.4	74	10.9	15.1	7.7	1.1	1.6	3.76	11.5	34.1	90.7	30.6	33.7	14.8	248	6.7
1129	8735	6wks	male	14.7	75.5	12.4	12.1	11.1	1.8	1.8	3.3	11	31.6	95.6	33.4	34.9	15.3	226	8.3
1130	8736	6wks	male	8	73.9	10.2	15.9	5.9	0.8	1.3	3.24	9.4	28.2	87.3	29.1	33.3	16.5	480	7
1131	8737	4wks	male	7.1	64	9.8	26.2	4.5	0.7	1.9	4.05	12.6	39	96.4	31.3	32.4	17.6	279	6.4
1132	8738	5wks	male	15.7	77.4	11	11.6	12.2	1.7	1.8	3.34	9.6	29.4	87.9	28.8	32.7	16.6	172	7
1133	8740	4wks	female	5.2	81.2	8.3	10.5	4.2	0.4	0.5	3.57	10.2	31.4	87.7	28.7	32.7	15.2	277	6.4
1134	8742	4wks	male	6.3	56.5	11.8	31.7	3.6	0.7	2	4.61	13	38.8	84.3	28.1	33.4	21	338	7.6
1135	8743	4wks	female	8	63.6	5.4	31	5.1	0.4	2.5	3.66	12	34.4	94	32.9	35	13.6	327	6.3
1136	8744	4wks	female	6.9	65.6	16.8	17.6	4.5	1.2	1.2	4.17	13.6	40.3	96.7	32.6	33.7	17.2	345	6.8
1137	8745	8wks	female	9.8	62.8	8	29.2	6.2	0.8	2.9	4.66	11.8	35.1	75.3	25.4	33.8	15.8	324	7.1
1138	8746	8wks	female	6.8	72.3	8.5	19.2	4.9	0.6	1.3	3.02	8.9	26.6	88.1	29.6	33.6	14.5	331	6.6
1139	8747	5wks	male	6.2	65.7	5.1	29.2	4.1	0.3	1.8	3.1	10.7	31	100.2	34.7	34.6	13.4	330	6.4
1140	8748	5wks	male	8	71.8	8.2	20	5.7	0.7	1.6	3.61	12.1	34.7	96	33.4	34.8	14.2	660	5.6
1141	8750	9wks	female	7.6	72.7	8	19.3	5.5	0.6	1.5	2.6	9.4	28	107.7	36.2	33.6	17.8	325	7.3
1142	8751	7wks	female	12.8	66.8	5	28.2	8.6	0.6	3.6	4.29	12.9	37.4	87.2	30.2	34.6	14.5	514	5.4
1143	8752	4wks	male	6.8	69	11.2	19.8	4.7	0.8	1.3	3.33	12	33.8	101.4	36.1	35.6	14.2	307	6.8
1144	8753	5wks	male	9.9	73.5	10.2	16.3	7.3	1	1.6	3.96	13.2	38.8	98.1	33.4	34.1	18.9	378	5.8
1145	8754	6wks	male	6.9	65.5	5.2	29.3	4.5	0.4	2	3.61	10.4	31.3	86.6	28.7	33.1	15.9	408	6.6
1146	8755	5wks	female	16.9	40.4	2.1	57.5	6.8	0.4	9.7	4.19	13.2	39	93	31.4	33.8	16.2	693	6.9
1147	8756	4wks	female	9.5	50.3	12.9	36.8	4.8	1.2	3.5	3.5	12.5	35.3	100.8	35.6	35.4	14.9	387	6.8
1148	8757	9wks	female	8	61.6	10.3	28.1	4.9	0.8	2.2	3.42	11.5	32.4	94.7	33.6	35.5	14.3	341	6.6
1149	8758	5wks	female	4.8	63	10.5	26.5	3	0.5	1.3	4.1	12.5	37.4	91.2	30.5	33.4	13.7	371	8.1
1150	8759	4wks	female	9.2	72.9	11.3	15.8	6.7	1	1.5	3.71	11.9	34.1	91.9	32	34.8	17.8	252	7.2
1151	8760	6wks	male	10	76.4	8	5.6	7.6	0.8	1.6	2.99	10.9	33.2	110.7	36.3	32.8	17	256	8.2
1152	8761	4wks	male	6.1	71.2	9.5	19.3	4.3	0.6	1.2	4.94	15.2	46.3	93.8	30.7	32.7	16.8	206	8.1
1153	8763	11wks	female	12.7	77	6.7	16.3	9.8	0.9	2.1	3.58	9.9	29.2	81.6	27.6	33.8	13.9	314	6.5
1154	8764	4wks	male	9.8	60.2	10.8	29	5.9	1.1	2.8	3.85	12.5	36.7	95.5	32.5	34	15.2	330	7.8
1155	8765	4wks	female	11.3	70.4	7	22.6	8	0.8	2.6	4.16	14.3	41.3	99.1	34.3	34.6	15.7	160	8.3
1156	8766	4wks	female	10.3	58	7.2	34.8	6	0.7	3.6	3.9	12.9	37.8	96.7	33	34.1	15.9	406	7
1157	8767	4wks	female	9.2	64.1	2.9	33	5.9	0.3	3	3.9	12.2	35.3	90.6	31.2	34.4	14.3	372	7.1
1158	8768	8wks	female	11.7	58.3	6.6	35.1	6.8	0.8	4.1	3.4	11.6	33.3	97.8	34.1	34.8	15.2	247	7.1
1159	8769	4wks	female	9.8	63.2	9.2	27.6	6.2	0.9	2.7	4.5	12.6	38.1	84.5	28	33.1	15.4	344	7.8
1160	8770	4wks	male	8	71.6	5.4	23	5.7	0.4	1.8	3.28	10.7	31.2	95	32.6	34.3	17.4	359	8.3
1161	8771	4wks	female	9.4	70.2	11.8	18	6.6	1.1	1.7	4.61	14.2	42	91.1	30.8	33.8	14.6	442	7.3
1162	8772	7wks	male	9.5	87.1	5.9	7	8.3	0.6	0.7	4.37	12.3	37.7	86.3	28.2	32.7	14.5	412	6.4
1163	8774	5wks	female	16.7	67.2	8.9	23.9	11.2	1.5	4	4.84	15.6	45.8	94.6	32.4	34.2	16.7	669	7.2
1164	8775	4wks	female	8	49.2	9.6	41.2	3.9	0.8	3.3	4.04	12.3	35.7	88.5	30.4	34.4	13.9	343	5.9
1165	8776	8wks	female	9.4	68.3	6.4	25.3	6.4	0.6	2.4	3.16	9.4	27	85.4	29.8	34.9	17.5	357	6.2
1166	8778	10wks	male	10.1	76.5	8.9	14.6	7.7	0.9	1.5	3.81	11	32.2	84.4	28.9	34.2	13.5	266	7.4
1167	8779	6wks	female	13.8	76.9	7.9	15.2	10.6	1.1	2.1	4.43	11.1	33.8	76.3	25.1	32.9	16.7	461	7.6
1168	8781	7wks	male	8.1	68.7	11	20.3	5.6	0.9	1.6	4.37	11.6	34.5	79	26.5	33.6	16.1	421	7
1169	8782	4wks	male	10.9	74.6	5.1	20.3	8.1	0.6	2.2	4.5	13.4	39.2	87.1	29.8	34.2	16.4	429	6.5
1170	8783	6wks	male	10	66.5	8.8	24.7	6.7	0.9	2.5	4.1	11.4	34.5	84.2	27.9	33.1	15.1	479	6.6
1171	8784	6wks	female	9.2	57.1	10.1	32.8	5.3	0.9	3	3.98	12.5	36.3	91.4	31.5	34.4	16.3	552	5.4
1172	8785	5wks	female	10.5	61.9	4.6	33.5	6.5	0.5	3.5	3.82	12.9	37.1	97.1	33.7	34.7	13.5	357	6.8
1173	8787	5wks	male	7.3	73.2	7.4	19.4	5.3	0.5	1.4	3.8	11.4	33.4	88.1	30.1	34.2	15.7	516	6.9
1174	8788	6wks	female	8.9	54	7.1	38.9	4.8	0.6	3.5	4.01	12.4	37.5	93.5	30.9	33	15.1	529	7.2
1175	8789	6wks	female	5.7	73.2	6.6	20.2	4.2	0.4	1.2	3.9	11.6	34.6	88.8	29.8	33.5	16.5	546	5.8
1176	8791	4wks	female	17.1	65.3	8.7	26	11.2	1.5	4.4	4.14	13.6	39.3	94.9	32.9	34.7	16.8	195	8.3
1177	8792	8wks	male	9.7	60.4	3.9	35.7	5.9	0.4	3.5	3.13	9.9	28.7	91.7	31.5	34.4	13.5	301	6.8
1178	8794	5wks	male	8.6	68.6	8.8	22.6	5.9	0.8	1.9	4.76	14.2	42	88.1	29.8	33.9	14.9	307	6.9
1179	8795	5wks	female	12.4	69.8	8.5	21.7	8.7	1.1	2.7	4.29	14.7	42.5	99	34.3	34.7	14.2	424	6.7
1180	8796	5wks	female	6.7	55.8	10.4	33.8	3.7	0.7	2.3	3.46	11.7	35.2	101.8	33.8	33.3	21.1	473	6.8
1181	8798	4wks	female	10.6	73.3	9	17.7	7.8	1	1.9	4.12	13.9	40.9	99.2	33.7	34	17	353	6.8
1182	8799	7wks	female	10.9	64.1	14.9	21	7	1.6	2.3	5.01	15.2	44.4	88.7	30.3	34.2	14.7	517	6.4
1183	8800	4wks	male	8.6	66.7	10.5	22.8	5.7	0.9	2	4.08	13.7	40.6	99.4	33.6	33.8	15.4	320	8.2
1184	8801	4wks	male	7.7	69.5	7.3	23.2	5.4	0.6	1.8	2.94	10.4	29.9	101.7	35.5	34.9	20.3	388	6.3
1185	8802	4wks	female	9.8	73.8	8.8	17.4	7.2	0.9	1.7	3.85	13.6	39.3	102.1	35.4	34.7	14.5	439	5.9
1186	8803	4wks	male	7.1	71.7	10.7	17.6	5.1	0.8	1.2	3.7	12.7	36.4	98.4	34.2	34.7	14.5	336	6.3
1187	8804	4wks	male	8.5	55.6	17.2	27.2	4.7	1.5	2.3	3.92	15.8	45.8	116.8	40.3	34.5	19.1	232	6.8
1188	8805	5wks	female	7.2	74.5	8.2	17.3	5.4	0.6	1.2	4.32	10.5	32.4	74.8	24.2	32.3	15.9	393	6.9
1189	8806	4wks	female	12.9	61.2	6.9	31.9	7.9	0.9	4.1	3.92	13.4	39.2	100	34.1	34.1	18.2	310	7.2
1190	8807	4wks	female	8.7	67	14.3	18.7	5.8	1.2	1.6	3.35	11.5	33	98.6	34.4	34.9	14.8	345	6.5
1191	8808	4wks	male	7.4	74	6.6	19.4	5.5	0.5	1.4	2.69	10.6	30.9	115.1	39.3	34.1	14.8	267	6
1192	8809	7wks	female	7.4	73.3	9.9	16.8	5.4	0.7	1.2	2.92	8.1	24.5	84.1	27.7	32.9	13.8	428	7.7
1193	8811	5wks	male	4.2	73.3	6.4	20.3	3.1	0.3	0.9	3.06	10.8	32	104.6	35.1	33.6	15.8	397	6.4
1194	8812	5wks	female	6.9	68.8	4.9	26.3	4.7	0.3	1.8	3.36	9.8	29.7	88.5	29.2	32.9	17.4	468	7
1195	8814	4wks	male	7.5	72.6	6.7	20.7	5.4	0.5	1.6	4.3	13.2	39.5	91.9	30.7	33.4	17.7	231	6.9
1196	8815	6wks	female	9.9	74.1	5.2	20.7	7.3	0.5	2	3.94	12.8	37.2	94.3	32.5	34.4	15.8	559	6.7
1197	8817	4wks	male	12.2	76.8	8.1	15.1	9.4	1	1.8	3.83	12.6	34.9	91.3	33	36.1	15.1	452	6.6
1198	8818	7wks	female	9.4	68.6	9.3	22.1	6.4	0.9	2.1	3.94	12.4	34.6	87.8	31.4	35.8	14.3	206	7
1199	8819	11wks	male	9.5	77.7	8.8	13.5	7.4	0.8	1.3	3.34	10.4	31.5	94.4	31.2	33	13.1	441	5.6
1200	8821	5wks	female	10.1	71.2	9.7	19.1	7.2	1	1.9	3.08	10.9	32.4	105.2	35.5	33.7	16.6	304	6.5
1201	8822	4wks	female	7.6	66.6	10.7	22.7	5.1	0.8	1.7	4.49	14.2	43.3	96.3	31.6	32.8	15.9	298	6.9
1202	8823	6wks	male	6.2	66.7	12	21.3	4.1	0.7	1.3	3.68	12.7	36.7	99.9	34.7	34.7	18.2	248	7.1
1203	8824	5wks	female	8.9	58.3	7.6	34.1	5.2	0.7	3	4.34	14	42.9	98.8	32.2	32.6	15.6	422	6.8
1204	8826	4wks	male	13	68.8	10.1	21.1	8.9	1.3	2.7	5.24	16.8	50.2	95.7	32	33.5	19	365	7.5
1205	8827	4wks	male	9.8	59.8	9.7	30.5	5.9	1	3	3.83	11.9	36	94.1	31.2	33.1	15.4	300	6.9
1206	8829	8wks	female	10.6	76.8	5.9	17.3	8.1	0.6	1.8	3.88	10.2	30.5	78.8	26.3	33.3	16	168	8.3
1207	8830	8wks	female	9.3	73.3	6	20.7	6.8	0.6	1.9	3.6	10.9	32	88.8	30.2	34	15	116	7.1
1208	8831	5wks	female	7.7	57.7	13.5	28.8	4.4	1	2.2	3.78	11.4	33.8	89.3	30.2	33.9	14.5	381	6.8
1209	8833	4wks	male	8.9	70.4	7.3	22.3	6.3	0.6	2	4	13.7	40.4	101.1	34.3	33.9	15.5	336	7.7
1210	8835	4wks	male	7.4	65.8	4.8	29.4	4.9	0.4	2.2	3.63	13.2	38.8	106.7	36.3	34	16.6	169	7.2
1211	8836	4wks	male	9.1	71.4	7.1	21.5	6.5	0.6	2	3.96	13.2	38.4	96.9	33.3	34.4	18.1	452	6.3
1212	8840	6wks	female	6.6	68.5	10.9	20.6	4.5	0.7	1.4	3.65	10.5	31.3	85.7	28.9	33.7	16.2	454	6.3
1213	8841	6wks	male	9.8	71.4	10.1	18.5	7	1	1.8	2.74	10	29.5	107.8	36.6	34	17.9	349	5.5
1214	8842	8wks	male	8.6	75.5	3.8	20.7	6.5	0.3	1.8	3.66	9.2	28	76.3	25.1	32.8	15.1	376	6.6
1215	8843	4wks	female	7.5	69.9	6.1	24	5.2	0.5	1.8	3.59	10.9	32.2	89.6	30.4	34	15.8	361	6.2
1216	8844	4wks	male	6.1	78.6	6.6	14.8	4.8	0.4	0.9	4.18	12.4	36.2	86.4	29.6	34.2	13	152	6.3
1217	8845	4wks	female	7.1	48.1	15.2	36.7	3.4	1.1	2.6	4.87	16.5	48.1	98.7	33.8	34.3	16.1	267	7.4
1218	8846	4wks	male	8.9	58.9	8.2	32.9	5.2	0.7	2.9	4.07	12	35.8	88	29.4	33.4	15.7	351	6.9
1219	8847	7wks	male	7.9	70.2	14.5	15.3	5.5	1.1	1.2	4.17	13.1	38.8	92.9	31.5	33.9	14.8	407	6.5
1220	8848	6wks	female	10.6	74.4	7.2	18.4	7.9	0.8	2	5.49	13.8	42.5	77.4	25.2	32.6	18.2	622	6.5
1221	8849	4wks	female	4.4	68.2	13.5	18.3	3	0.6	0.8	3.44	10.8	31.3	91.1	31.3	34.4	15.2	256	6.8
1222	8850	4wks	male	10.3	67.3	11	21.7	6.9	1.1	2.2	3.71	13.6	40	107.8	36.8	34.1	17.8	162	7.6
1223	8852	4wks	female	8.5	67.4	6.9	25.7	5.7	0.6	2.2	4.56	15.4	44.7	98	33.7	34.4	16.9	174	8.4
1224	8853	6wks	male	8	63.1	5.8	31.1	5	0.5	2.5	3.46	11.2	32.2	93.1	32.5	34.9	13.7	332	6.7
1225	8854	4wks	male	7.3	67.5	8.2	24.3	4.9	0.6	1.8	3.58	12.3	35.9	100.2	34.3	34.2	17.7	261	7.4
1226	8855	4wks	male	8	82.6	7.2	10.2	6.6	0.6	0.8	4.11	15.1	43.6	106.1	36.7	34.6	18.8	175	7.4
1227	8857	4wks	female	7.8	53	8.8	38.2	4.1	0.7	3	4.19	14	40.9	97.5	33.3	34.2	14.5	229	6.6
1228	8858	6wks	male	8.1	68.7	6.1	25.2	5.6	0.5	2	3.41	11	31.8	93.3	32.2	34.5	14.1	482	5.7
1229	8860	4wks	male	6.9	68.7	10.8	20.5	4.7	0.7	1.4	4.18	12.8	37.2	88.9	30.6	34.4	14.4	245	7.2
1230	8862	4wks	male	10.7	60.9	6.7	32.4	6.5	0.7	3.5	4.15	13.1	39	94	31.6	33.6	15.8	297	7.3
1231	8863	4wks	male	6.7	66.2	10.7	23.1	4.4	0.7	1.5	3.47	11.7	34.5	99.5	33.8	34	16.6	358	7.5
1232	8864	4wks	male	10.1	70.4	9.2	20.4	7.1	0.9	2.1	3.3	10.9	31.5	95.5	33.1	34.7	15.7	269	7.4
1233	8865	4wks	female	8.9	73.6	12.2	14.2	6.6	1.1	1.3	4.81	14.4	43.4	90.2	29.9	33.2	15.5	234	7.7
1234	8867	4wks	female	8.4	53.4	8.3	38.3	4.5	0.7	3.2	4.34	13.9	41	94.3	32	33.9	13.9	215	6.9
1235	8868	5wks	female	6.8	68.4	5.6	26	4.7	0.4	1.8	3.72	12.5	25.9	96.5	33.5	34.7	15.9	348	7.3
1236	8869	4wks	male	6.2	55.6	6.9	37.5	3.4	0.4	2.3	3.24	10.6	30.8	95	32.8	34.5	14	250	6.2
1237	8870	5wks	male	8.9	73.1	6.1	20.8	6.5	0.5	1.9	4.02	12.5	37.1	92.3	31.2	33.8	15.3	286	6.8
1238	8871	4wks	male	5.8	79.5	7.5	13	4.6	0.4	0.8	4.36	11.9	35.3	80.9	27.4	33.9	15.2	291	7.5
1239	8872	6wks	female	9	72.7	9.1	18.2	6.5	0.8	1.6	3.94	13.3	38.6	97.7	33.8	34.6	16.3	430	5.2
1240	8873	4wks	male	6.5	67	11.5	21.5	4.4	0.7	1.4	3.97	13.5	39.8	100.2	34.1	34.1	16.2	246	6.8
1241	8874	4wks	male	10.8	68.1	9.6	22.3	7.4	1	2.4	4.89	16.4	47.5	97	33.5	34.6	16.8	490	7.3
1242	8876	5wks	female	9.2	70.4	6.6	23	6.5	0.6	2.1	3.32	10.6	30.4	91.6	31.8	34.7	17.2	609	7.2
1243	8877	5wks	female	7.1	75.1	9.1	15.8	5.3	0.6	1.1	4.56	11	33.4	73.2	24.2	33.1	16.1	481	8.8
1244	8878	5wks	female	4.9	67.8	5.3	26.9	3.3	0.3	1.3	4.56	14.3	41.7	91.5	31.4	34.3	16.5	491	6
1245	8879	4wks	male	14.4	78.4	7.5	14.1	11.3	1.1	2	3.67	14.2	40.8	111.2	38.8	34.9	16.8	427	6.9
1246	8880	4wks	female	10	71.7	7.2	21.1	7.2	0.7	2.1	3.91	13.3	39.2	100.2	34	33.9	17.1	315	6.8
1247	8881	4wks	male	8.6	66.7	9.5	23.8	5.7	0.8	2	3.37	9.8	28.8	85.4	29.2	34.2	15.4	433	6
1248	8882	4wks	male	12.2	64.1	4.9	31	7.8	0.6	3.8	3.02	9.5	28.1	93	31.6	33.9	14.4	440	6.8
1249	8883	4wks	female	10.7	45.4	6.8	47.8	4.9	0.7	5.1	3.87	13.2	38.6	99.8	34.2	34.2	15.8	317	6.9
1250	8884	6wks	female	11.8	73.9	3.9	22.2	8.7	0.5	2.6	3.18	11.1	31.5	99.1	34.9	35.2	15.6	729	5.8
1251	8885	5wks	female	12.1	63.9	6.5	29.6	7.7	0.8	3.6	4.11	12.5	36.5	88.9	30.3	34.1	14.8	481	6
1252	8886	4wks	female	8.7	39.3	8.9	51.8	3.4	0.8	4.5	3.92	12.1	35.9	91.6	30.9	33.7	14.8	325	6.3
1253	8887	4wks	female	11	66.5	3.4	30.1	7.3	0.4	3.3	3.54	12.8	36.8	104	36.2	34.8	17.2	247	6.5
1254	8888	5wks	male	10.4	51.4	12.9	35.7	5.3	1.3	3.7	4.37	14.7	42	96.1	33.7	35.1	15.8	370	5.6
1255	8889	4wks	female	8.7	65.8	9.9	24.3	5.7	0.9	2.1	4.23	13	38.8	91.7	30.7	33.4	15.5	315	6.5
1256	8896	4wks	male	7.8	61.3	7.2	31.5	4.8	0.6	2.5	3.61	11.7	33.2	91.7	32.3	35.2	13.4	536	6.8
1257	8898	6wks	female	9.6	81.1	7.5	11.4	7.8	0.7	1.1	3.54	10.7	31.8	89.9	30.4	33.8	13.2	553	6
1258	8899	4wks	male	9	71.9	9.9	18.2	6.5	0.9	1.6	3.99	16.1	46.4	116.3	40.2	34.6	18.2	349	6.7
1259	8900	11wks	male	3.8	72.3	9.3	18.4	2.7	0.4	0.7	3.71	8.9	27.7	74.6	24	32.2	18.3	237	6.8
1260	8901	4wks	male	8.9	72.6	7.7	19.7	6.5	0.7	1.8	4.12	12.3	35.6	86.3	29.9	34.7	17.9	331	6.6
1261	8902	4wks	female	7.5	50.6	11.4	38	3.8	0.9	2.8	2.77	9.7	28.5	102.7	34.9	34	14.6	326	6
1262	8903	4wks	male	8.7	73.2	8.9	17.9	6.4	0.8	1.6	2.91	9.5	27.8	95.8	32.6	34.1	14.7	517	5.4
1263	8904	4wks	female	5.8	63.1	9.5	27.4	3.7	0.6	1.6	4.5	14.5	41.9	93.1	32.3	34.8	14.5	302	6.8
1264	8906	4wks	female	12.1	80.6	7.8	11.6	9.8	0.9	1.4	4.79	14	41.4	86.5	29.3	33.8	15	297	7.1
1265	8907	4wks	female	9.4	58.3	10.8	30.9	5.5	1	2.9	3.74	12	35.1	93.8	32.1	34.2	13.9	259	7.7
1266	8908	4wks	male	8.7	61.3	10.7	28	5.3	0.9	2.4	3.49	10.9	32.1	91.8	31.3	34	14.3	247	6.4
1267	8909	4wks	female	8.1	63.8	5.5	30.7	5.2	0.4	2.5	3.28	11.7	34.3	104.7	35.8	34.2	16.2	398	7.3
1268	8910	4wks	female	5.7	80.8	8.3	10.9	4.6	0.5	0.6	3.92	11.4	34	86.9	29	33.4	17.5	278	8.9
1269	8912	4wks	female	9.8	66.9	9.3	23.8	6.6	0.9	2.3	4.21	14.4	40.5	96.3	34.1	35.4	15.2	325	6.7
1270	8913	4wks	female	11	67.1	8.6	24.3	7.4	0.9	2.7	4.09	12.8	37.7	92.4	31.2	33.8	15.7	468	6.9
1271	8914	4wks	male	7.4	57.5	7.7	34.8	4.3	0.6	2.6	3.13	11.1	32.4	103.4	35.6	34.4	16.7	404	7.1
1272	8916	4wks	female	5.7	74	7.1	18.9	4.2	0.4	1.1	5.13	15.7	46.6	90.9	30.6	33.6	16.1	193	7.9
1273	8917	4wks	male	10.8	58	9.9	32.1	6.3	1.1	3.5	4.47	14.5	42.5	95	32.6	34.3	17.1	325	6.9
1274	8918	5wks	female	9	79.9	9.3	10.8	7.2	0.8	1	2.81	11.2	32.1	114.5	40.1	35	16.2	378	6.8
1275	8920	4wks	female	9.3	75.6	8.4	16	7	0.8	1.5	3.84	12.6	37.8	98.5	32.8	33.3	15.9	234	8.1
1276	8921	5wks	male	11.1	75.7	10.1	14.2	8.4	1.1	1.6	3.07	10.2	29.6	96.4	33	34.3	18.4	558	7
1277	8922	5wks	female	7.8	65.4	9	25.6	5.1	0.7	2	3.57	11.1	32.2	90	31.1	34.6	15.8	397	9.4
1278	8923	4wks	female	5.6	64.1	7.4	28.5	3.6	0.4	1.6	2.99	9.6	28.2	94.3	32.2	34.1	13.3	271	7
1279	8924	4wks	female	5.7	63.2	11.1	25.7	3.6	0.6	1.5	3.65	12.2	36.1	98.8	33.4	33.8	14.9	257	7.3
1280	8925	4wks	female	10	73.5	4.9	21.6	7.3	0.5	2.2	3.43	12.4	35.2	102.6	36.1	35.2	17.6	470	6.9
1281	8927	7wks	male	12	58.7	6	35.3	7	0.7	4.2	3.66	10.4	31.9	87	28.5	32.8	15.2	121	7.7
1282	8928	4wks	male	7.2	68.1	4	27.9	4.9	0.3	2	4.57	13.3	40.1	87.8	29.1	33.2	17.5	286	7.3
1283	8929	4wks	male	5.4	67.3	6.4	26.3	3.6	0.3	1.4	4.71	13.8	42.4	90	29.2	32.5	14.7	316	7
1284	8930	4wks	female	12.8	75.8	6	18.2	9.7	0.8	2.3	4.38	14.7	43.7	99.7	33.5	33.6	15.2	472	6.6
1285	8931	5wks	female	10	76.8	5.6	17.6	7.7	0.6	1.8	4.2	12	35.8	85.2	28.6	33.5	15.6	405	6.8
1286	8933	4wks	female	4.6	65.4	8.4	26.2	3	0.4	1.2	3.37	12.4	37	109.9	36.7	33.4	17.2	514	6.6
1287	8934	4wks	male	10.6	76.3	6.4	17.3	8.1	0.7	1.8	3.91	11.3	34.4	88.1	29	32.9	18.6	311	7.7
1288	8935	4wks	female	6	70.7	9.4	19.9	4.2	0.6	1.2	5.25	12.9	40.1	76.3	24.5	32.1	16.3	282	8
1289	8936	4wks	male	4.9	60.5	10.3	29.2	3	0.5	1.4	5.81	14.9	46.9	80.7	25.6	31.8	15.4	191	7.6
1290	8937	4wks	male	7.5	67.5	7.8	24.7	5.1	0.6	1.9	3	10.6	31.3	104.2	35.5	34.1	18	239	7.7
1291	8938	4wks	female	16.1	59.1	6.9	34	9.5	1.1	5.5	4.11	13	37.5	91.2	31.5	34.6	17.3	245	7.2
1292	8939	4wks	male	7.6	77	9.9	13.1	5.9	0.8	1	5.31	14.1	43.9	82.7	26.6	32.2	17.8	330	7.5
1293	8940	7wks	female	10.3	57.6	7.3	35.1	5.9	0.8	3.6	3.99	12.7	36.2	90.6	31.8	35.1	14.2	458	6.5
1294	8941	4wks	female	10.6	60.3	9.2	30.5	6.4	1	3.2	3.9	12.4	37.4	95.8	31.9	33.3	18	238	7.4
1295	8942	7wks	female	4.9	65.8	11.2	23	3.2	0.5	1.1	3.23	11	31.8	98.3	34	34.6	14.7	364	5.6
1296	8943	4wks	male	6	71.6	6.5	21.9	4.3	0.4	1.3	4.02	12.6	36.8	91.6	31.2	34.1	15.9	568	6.1
1297	8944	4wks	female	13.8	62.7	9.9	27.4	8.7	1.4	3.8	3.47	10.9	32.1	92.5	31.4	34	17.4	181	8.1
1298	8945	10wks	female	7.1	79.5	6.1	14.4	5.6	0.4	1	4.67	12.4	38.5	82.5	26.6	32.3	16.7	388	6.7
1299	8947	4wks	male	8.5	60.1	6.6	33.3	5.1	0.6	2.8	5.37	13.7	43	80	25.4	31.8	17.4	382	8.9
1300	8948	4wks	male	6.9	60.8	11.7	27.5	4.2	0.8	1.9	3.66	12.6	36.4	99.4	34.4	34.6	15.1	265	7
1301	8949	6wks	female	6.5	68.9	5	26.1	4.5	0.3	1.7	2.55	9.6	29.9	117.6	37.7	32.1	16.1	513	6.2
1302	8950	4wks	female	7.2	62.2	9.2	28.6	4.5	0.7	2.1	2.98	10.8	34.4	115.3	36.1	31.3	15.6	280	7.3
1303	8951	4wks	male	6.8	71.2	12.7	16.1	4.8	0.9	1.1	3.59	10.8	34.3	95.5	30	31.4	15.6	312	6.8
1304	8952	4wks	female	10.1	72.1	10.7	17.2	7.3	1.1	1.7	4.84	14.3	43.5	89.8	29.4	32.8	15.7	125	8.3
1305	8954	4wks	female	6.6	62.2	7.4	30.4	4.1	0.5	2	3.2	11.5	34.1	106.8	35.9	33.6	16.6	223	8.3
1306	8955	4wks	male	9.9	74.5	6.6	18.9	7.4	0.7	1.9	3.49	11.4	33.6	96.1	32.6	33.9	15.2	267	7
1307	8956	4wks	male	15.5	76.1	3.9	20	11.8	0.6	3.1	3.59	11.3	34.3	95.5	31.6	33.1	14.8	365	8
1308	8957	4wks	female	11	51.2	10.8	38	5.6	1.2	4.2	3.62	11.3	33.3	92.1	31.2	33.8	15	495	6.3
1309	8958	4wks	male	11.4	63.5	10.6	25.9	7.2	1.2	3	4.38	13.7	42	95.9	31.3	32.6	17.9	203	8.3
1310	8959	4wks	male	9.6	60.8	7.1	32.1	5.8	0.7	3.1	3.56	12.6	37.9	106.5	35.5	33.3	15.7	537	7
1311	8960	5wks	male	8.6	60.5	10.8	28.7	5.2	0.9	2.5	3.75	11.3	34.3	91.5	30.2	33	16	416	6.8
1312	8961	5wks	male	11.5	77.6	9.3	13.1	8.9	1.1	1.5	3.37	11.1	33.1	97.9	32.9	33.6	14.2	324	6.6
1313	8962	4wks	male	13.2	61	11.4	27.6	8.1	1.5	3.6	3.31	11.2	34.1	103.2	33.9	32.9	15.6	417	7.1
1314	8963	4wks	male	7.7	74.6	7.4	18	5.7	0.6	1.4	2.73	11.1	32.9	120.4	40.5	33.6	17.7	352	5.8
1315	8964	4wks	female	9.4	72.4	6.8	20.8	6.8	0.6	2	3.81	12.6	37.7	98.8	33	33.4	15.1	320	6.8
1316	8965	4wks	male	5.9	70.4	11.8	17.8	4.2	0.7	1.1	3.86	12.2	37.5	97	31.5	32.4	18.5	290	7.7
1317	8966	5wks	female	10	78.2	8.7	13.1	7.8	0.9	1.3	3.37	11.2	34.2	101.5	33.2	32.7	15.8	248	7.6
1318	8967	8wks	male	8.9	82	8.3	9.7	7.3	0.7	0.9	3.84	10.5	33.2	86.5	27.4	31.6	16.2	162	8
1319	8968	7wks	male	9.3	76.1	9.3	14.6	7.1	0.9	1.4	3.72	10.5	32.1	86.3	28.1	32.6	14.8	289	6.4
1320	8969	6wks	female	8	82.4	8	9.6	6.6	0.6	0.8	2.89	8.9	26.8	93	30.9	33.2	15.9	119	7.3
1321	8970	4wks	female	6.6	57.9	8.9	33.2	3.8	0.6	2.2	3.81	12.1	36.9	96.9	31.7	32.7	17.3	272	8.3
1322	8971	5wks	female	9.5	73.9	6.9	19.2	7	0.7	1.8	3.21	10.3	30.8	95.9	32	33.4	17.1	211	7.1
1323	8972	6wks	male	8	65.7	9.2	25.1	5.3	0.7	2	4.27	11.6	35.7	83.8	27.3	32.6	15	494	6.7
1324	8974	4wks	male	8.9	64.1	9.8	26.1	5.7	0.9	2.3	3.59	12	35.8	99.6	33.3	33.4	14.5	234	7
1325	8975	4wks	male	10.4	63.7	5.5	30.8	6.6	0.6	3.2	4.15	13.6	40.4	97.3	32.9	33.8	15.3	287	8.9
1326	8976	4wks	female	7.2	77.4	6.7	15.9	5.6	0.5	1.1	4.05	12.9	38.6	95.3	31.9	33.4	14.2	139	7.6
1327	8977	8wks	female	10.1	72	11.1	16.9	7.3	1.1	1.7	3.9	12.6	37.4	95.9	32.4	33.8	14.1	474	6.2
1328	8978	4wks	male	9.7	59	11.2	29.8	5.7	1.1	2.9	4.07	12.8	37.7	92.7	31.4	33.9	15.6	387	7.2
1329	8979	4wks	female	7	68	8.6	23.4	4.8	0.6	1.6	5.1	16.3	49.3	96.8	31.9	33	17	249	6.8
1330	8980	4wks	male	8.8	70.5	10	19.5	6.2	0.9	1.7	4.66	15	44.6	95.7	32.1	33.6	15.4	278	8
1331	8981	5wks	male	10	67.2	8.4	24.4	6.7	0.8	2.4	4.41	14.1	42	95.4	31.9	33.5	18.7	313	7.5
1332	8982	4wks	male	8.9	73.8	5.2	21	6.6	0.5	1.9	5.13	15.5	47.1	91.7	30.3	33	16.6	151	8.4
1333	8984	4wks	female	11.9	67.2	6.8	26	8	0.8	3.1	3.2	9.4	28.8	89.9	29.4	32.7	14.3	421	8.2
1334	8985	4wks	female	7.7	56.1	8.7	35.2	4.3	0.7	2.7	5.24	15.2	46.9	89.6	29	32.4	18.7	229	8.1
1335	8986	4wks	female	9.2	61.7	10.6	27.7	5.7	1	2.5	4.66	12.4	38.3	82.3	26.6	32.4	16.7	255	10.1
1336	8987	6wks	female	9	68.2	9.2	22.6	6.1	0.8	2	3.52	11.1	33.3	94.8	31.6	33.3	13.3	351	8.3
1337	8988	4wks	female	5.5	60.1	6.7	33.2	3.3	0.4	1.8	2.78	9.2	27.2	98	33.2	33.9	14.2	312	7.8
1338	8989	4wks	male	8.7	61.9	12.3	25.8	5.4	1.1	2.2	4.12	12.9	39.1	95	31.3	33	15.1	379	6.7
1339	8990	4wks	female	16.8	40.7	3.7	55.6	6.8	0.6	9.3	4.34	15.3	45.7	105.2	35.2	33.5	19.1	343	7.6
1340	8991	6wks	male	12.1	69.2	7.3	23.5	8.4	0.9	2.8	4.02	12.8	38.4	95.6	31.8	33.2	14.5	745	5.8
1341	8992	4wks	male	7.7	62.6	14.6	22.8	4.8	1.1	1.8	3.91	11.5	35	89.7	29.5	32.9	15.7	327	8
1342	8993	7wks	male	13.5	85.1	6.7	8.2	11.5	0.9	1.1	3.04	10	29.9	98.4	33	33.5	15.1	289	8.3
1343	8995	6wks	female	4.6	70.1	6.6	23.3	3.2	0.3	1.1	2.36	8.3	25.2	106.8	35.1	32.8	17.4	378	6.8
1344	8996	6wks	female	5.9	79.4	3.7	16.9	4.7	0.2	1	3.89	12.2	36.8	94.5	31.4	33.2	14.4	349	6.6
1345	8997	5wks	male	11.2	65.3	7.1	27.6	7.3	0.8	3.1	2.44	8.1	24	98.1	33.1	33.7	16.4	431	7.7
1346	8998	5wks	male	8.4	71.4	6.3	22.3	6	0.5	1.9	4.12	13	38.5	93.4	31.5	33.7	16.3	491	6
1347	8999	5wks	male	10	76.6	5	18.4	7.7	0.5	1.8	3.23	9.8	30.1	93.2	30.3	32.5	16	95	7.3
1348	9000	6wks	female	6.3	77.5	4.6	17.9	4.9	0.3	1.1	3.23	10.6	32	99.1	32.9	33.2	16.2	332	7
1349	9001	6wks	female	6.6	65.9	5.5	28.6	4.3	0.4	1.9	3.08	10.1	30.4	98.8	32.8	33.2	15.8	395	7.2
1350	9002	4wks	male	7.3	64.5	9.8	25.7	4.7	0.7	1.9	3.02	9.9	30	99.4	33	33.2	16.2	471	6.6
1351	9003	6wks	female	8.2	75.3	6.6	18.1	6.2	0.5	1.5	3.33	10.3	31.4	94.3	31	32.9	15.1	321	7.7
1352	9004	7wks	female	8.7	70.7	5.2	24.1	6.2	0.5	2.1	3.36	10.4	30.9	92.1	31.1	33.7	15.4	561	6
1353	9006	6wks	male	8.5	72.8	6.4	20.8	6.2	0.5	1.8	4.23	12.1	37	87.5	28.5	32.6	15.9	301	8.2
1354	9008	6wks	male	12.4	72.2	4.5	23.3	9	0.6	2.9	3.82	12	36	94.3	31.3	33.2	17.9	754	7.2
1355	9009	6wks	male	20.1	64.3	10.1	25.6	12.9	2	5.1	1.94	5.6	17.6	91	29	32	21.8	190	7.8
1356	9010	6wks	male	18.1	46.6	7.5	45.9	8.4	1.4	8.3	3.57	11.6	33.9	95	32.5	34.2	14.2	190	7.9
1357	9011	5wks	female	5.3	76.9	6.5	16.6	4.1	0.3	0.9	3.14	10	30.3	96.4	32	33.1	14.4	438	6.1
1358	9012	5wks	female	7.5	68.6	11.2	20.2	5.1	0.8	1.5	3.08	9.9	29.3	95.2	32.2	33.8	14	456	6.5
1359	9013	5wks	female	6.7	66.4	14.6	19	4.4	1	1.3	3.5	10.8	32.5	93.1	30.8	33.1	16	346	7.6
1360	9014	4wks	male	11.5	76.2	8	15.8	8.8	0.9	1.8	2.88	10.6	31.6	109.5	36.9	33.7	17.4	226	8.1
1361	9015	4wks	male	8.5	75.2	9.6	15.2	6.4	0.8	1.3	3.52	11.5	34.1	97	32.6	33.6	15.8	367	7.2
1362	9016	5wks	male	9.6	60.6	10.8	28.6	5.8	1	2.7	3.44	10.5	31.7	92.1	30.5	33.2	15.1	269	8.1
1363	9017	4wks	female	7.7	45.5	10	44.5	3.5	0.8	3.4	3.79	12.7	37.8	99.7	33.6	33.7	15.2	361	7.1
1364	9018	4wks	male	6.2	59.9	8.2	31.9	3.7	0.5	2	3.62	12.4	37.8	104.6	34.2	32.7	16.6	318	6.3
1365	9019	4wks	female	5.8	58.5	7.9	33.6	3.4	0.5	1.9	3.63	12.4	37.6	103.4	34.2	33.1	16	324	7.4
1366	9020	4wks	male	8.2	57.9	15.7	26.4	4.7	1.3	2.2	3.82	12.3	38	99.5	32.1	32.3	16.5	327	6.7
1367	9021	4wks	female	10.2	54.1	3.4	42.5	5.5	0.3	4.3	3.01	10.9	33.3	110.6	36.1	32.7	16	202	6.8
1368	9024	4wks	male	12.5	51.2	12.7	36.1	6.4	1.6	4.5	4.52	13.7	42.4	93.7	30.4	32.4	16.9	335	6.3
1369	9025	4wks	male	6.7	67.6	12.4	20	4.5	0.8	1.3	3.64	11.7	34.7	95.2	32.3	33.9	14.2	260	7.5
1370	9026	5wks	female	14.7	78.5	6.9	14.6	11.5	1	2.1	3.69	11.6	35	95	31.4	33.1	16.3	530	6.5
1371	9027	5wks	female	6.5	66	10.3	23.7	4.3	0.7	1.5	3.82	10.1	30.8	80.5	26.4	32.8	16.5	394	8.4
1372	9028	5wks	male	12.1	68.6	8.8	22.6	8.3	1.1	2.7	4.03	11.9	36.5	90.6	29.6	32.7	14.8	136	8.5
1373	9029	4wks	female	20.3	27.4	11.4	61.2	5.6	2.3	12.4	5.28	16.6	50.3	95.2	31.5	33.1	16.6	632	5.7
1374	9031	6wks	male	12.9	72.8	9	18.2	9.4	1.2	2.3	2.38	6.8	22.1	92.8	28.5	30.7	21.8	265	6.8
1375	9032	6wks	male	10.6	59.1	8.8	32.1	6.3	0.9	3.4	3.47	11.1	34.7	100	32	32	18.7	455	7.1
1376	9033	6wks	female	6.3	60	9.9	30.1	3.8	0.6	1.9	4.3	10.9	34.2	79.5	25.3	31.8	16.4	264	11.4
1377	9034	4wks	male	16.6	65.8	7.4	26.8	10.9	1.2	4.4	3.02	10.4	31.1	102.8	34.5	33.5	15.3	382	7.9
1378	9038	5wks	female	5.7	51.8	6.5	41.7	3	0.4	2.4	3.16	11.1	33.3	105.4	35.1	33.3	13.5	433	7.4
1379	9039	4wks	female	6	59.1	12.3	28.6	3.5	0.7	1.7	5.72	16.6	52.2	91.3	29.1	31.8	17.5	238	8.5
1380	9040	4wks	male	7.9	65.7	12.5	21.8	5.2	1	1.7	3.35	10	30.4	90.6	29.8	32.9	14.5	344	7.8
1381	9041	7wks	male	8.1	84	7.3	8.7	6.8	0.6	0.7	3.33	9.5	28.8	86.5	28.4	32.9	14.5	442	7
1382	9042	4wks	female	10.9	76.3	5.1	18.6	8.3	0.6	2	4.62	14.3	43.1	93.3	31	33.2	14.5	244	7.8
1383	9043	4wks	female	12	51.9	11.6	36.5	6.2	1.4	4.4	4.25	12.6	37.8	89	29.6	33.2	14.6	305	8.8
1384	9044	6wks	male	11.4	59.1	10	30.9	6.7	1.1	3.5	4.26	12.3	38.2	89.5	28.9	32.3	15.4	383	8.2
1385	9046	4wks	female	7.4	64.8	7.3	27.9	4.8	0.5	2.1	3.82	12.6	39.4	103.1	33	32	16.9	327	7.7
1386	9047	4wks	male	8.6	67.8	4.9	27.3	5.8	0.4	2.3	4.46	13.7	42.2	94.6	30.8	32.6	16.1	442	6.8
1387	9048	4wks	female	7.1	80.5	6.9	12.6	5.7	0.5	0.9	4.09	13.9	42.4	103.5	33.9	32.7	16.5	281	8.4
1388	9049	8wks	male	12.4	80.7	4.9	14.4	10	0.6	1.8	4.3	12	37.3	86.8	27.8	32	13.2	395	6.8
1389	9050	6wks	male	10.4	69.9	9.2	20.9	7.3	1	2.2	4.43	13.3	41.6	93.7	29.9	31.9	15.9	401	7.2
1390	9051	4wks	male	9.1	71.3	8.5	20.2	6.5	0.8	1.8	3.68	10.3	32.9	89.5	28	31.3	17.5	602	7.1
1391	9052	4wks	male	6.7	52.5	8.6	38.9	3.5	0.6	2.6	3.72	12.6	37.8	101.6	33.8	33.3	16.6	297	7.1
1392	9053	6wks	male	9.6	58.8	11.1	30.1	5.6	1.1	2.9	3.39	11	33.1	97.7	32.3	33.1	15.8	461	7.8
1393	9054	5wks	male	6.3	67.8	9.4	22.8	4.3	0.6	1.4	4.81	12.1	37	77	25.2	32.7	14.9	417	7.7
1394	9055	4wks	female	9.4	68.3	7	24.7	6.4	0.7	2.3	3.51	12.5	38.5	109.7	35.8	32.6	17.3	107	7
1395	9057	4wks	male	5.2	55.6	9.7	34.7	2.9	0.5	1.8	3.32	10.1	30.8	92.8	30.6	32.9	15.3	342	7.3
1396	9058	4wks	female	9.1	67.7	7.3	25	6.2	0.7	2.3	4.4	12.8	39.4	89.5	29.2	32.6	14.4	367	6.3
1397	9060	4wks	male	7.1	66.4	8.1	25.5	4.7	0.6	1.8	4.68	11.2	36.7	78.4	24	30.6	17.1	160	9.3
1398	9062	5wks	male	9.8	62	5.5	32.5	6.1	0.5	3.2	4.29	12.8	39.8	92.9	29.8	32.1	16.8	486	7.5
1399	9063	5wks	female	10.7	63.5	7.2	29.3	6.8	0.8	3.1	3.82	12.6	38.3	100.2	33	32.9	13.4	387	7.1
1400	9064	5wks	female	7	69.1	11.1	19.8	4.8	0.8	1.4	3.68	11.1	35.1	95.3	30.3	31.8	14.9	497	7
1401	9066	5wks	female	9.5	67.8	14.5	17.7	6.4	1.4	1.7	4.21	13.4	41	97.5	31.9	32.7	15.8	475	7.7
1402	9068	5wks	male	5.4	70	14.5	15.5	3.8	0.8	0.8	3.01	9.8	30.3	100.6	32.6	32.4	16.3	309	8.8
1403	9069	4wks	male	11.4	73.8	5.1	21.1	8.4	0.6	2.4	4.65	13.8	41.7	89.7	29.7	33.1	14.4	335	7
1404	9071	5wks	female	11.3	71.3	6.1	22.6	8.1	0.7	2.6	3.88	12	36.5	94	30.9	32.9	14.8	494	8.3
1405	9072	4wks	male	7.1	55.9	10.7	33.4	4	0.8	2.4	2.85	9.2	27.9	98.1	32.3	32.9	15.2	284	6.8
1406	9074	6wks	female	7.3	67.7	11.3	21	4.9	0.8	1.5	3.77	11.8	35.9	95.2	31.4	32.9	13.9	448	5.8
1407	9075	4wks	male	4.8	60.3	9.2	30.5	2.9	0.4	1.5	3.23	10.3	32.1	99.2	32	32.2	14.5	192	7.7
1408	9076	4wks	male	6.2	77.4	6.6	16	4.8	0.4	1	3.76	11.2	33.9	90.1	29.7	33	15.3	278	7.2
1409	9077	4wks	female	6.6	67.5	10.4	22.1	4.5	0.7	1.5	4.09	10.3	33.2	81.1	25.2	31.1	16.7	349	7.2
1410	9078	6wks	female	9.5	74	8.8	17.2	7	0.8	1.6	3.89	11.1	34.8	89.5	28.5	31.8	14	293	8.5
1411	9079	4wks	female	9.3	62.1	8.9	29	5.8	0.8	2.7	4.45	13.6	42.2	94.7	30.4	32.1	15.2	328	8.5
1412	9080	4wks	female	10.6	67.6	9.1	23.3	7.2	1	2.5	4.2	13.7	41.6	99	32.6	32.9	15.9	277	5.7
1413	9082	7wks	male	7	75.2	7.7	17.1	5.3	0.5	1.2	4.58	13	40.7	88.8	28.4	31.9	17.9	348	7.3
1414	9083	7wks	male	11.9	83.6	7.3	9.1	9.9	0.9	1.1	3.92	10.3	32	81.8	26.3	32.2	18.9	368	7.4
1415	9084	4wks	female	9.8	66.3	6.9	26.8	6.5	0.7	2.6	3.86	11.8	37.1	96.1	30.7	32	14.2	257	7.6
1416	9085	6wks	female	14.4	71	6.7	22.3	10.2	1	3.2	3.51	11.2	33.6	95.7	31.8	33.2	14.6	435	7.2
1417	9086	6wks	male	6.5	79.9	5.5	14.6	5.2	0.4	0.9	3.04	8.7	27	88.9	28.7	32.3	13.8	626	5.9
1418	9087	9wks	female	5.7	81.9	6.6	11.5	4.7	0.4	0.7	3.74	10.8	33.6	90	28.8	32	15.3	341	7.1
1419	9088	8wks	female	10.1	75.6	6	18.4	7.6	0.6	1.9	3.86	11.5	36.2	93.8	29.7	31.7	13.9	395	6.8
1420	9089	6wks	female	5.7	73.9	7.8	18.3	4.2	0.4	1	3.43	10.2	31.5	91.9	29.7	32.3	14.6	478	6.9
1421	9090	4wks	female	9.8	65.6	7.2	27.2	6.4	0.7	2.7	3.66	12.4	38.3	104.6	33.8	32.3	15.6	351	7.1
1422	9091	4wks	female	11.1	70	7.7	22.3	7.8	0.9	2.5	4.95	16.2	50.4	101.7	32.6	32.1	20.2	287	7.3
1423	9092	4wks	female	9.2	67.2	10	22.8	6.2	0.9	2.1	4.08	13	41.8	102.3	31.7	31	16.5	233	7.9
1424	9093	4wks	male	6	73.8	12	14.2	4.4	0.7	0.9	4.69	14.9	46.5	99.1	31.9	32.1	17.5	229	8.3
1425	9094	4wks	female	12.9	68.1	11	20.9	8.8	1.4	2.7	4.44	13.9	41.9	94.2	31.2	33.1	15.5	271	7.8
1426	9095	4wks	male	12.4	71.2	10.6	18.2	8.8	1.3	2.3	4.12	12.4	39	94.6	30.2	31.9	15.2	84	10.3
1427	9096	4wks	female	13.2	66.9	5.7	27.4	8.8	0.8	3.6	4.17	13.6	42	100.6	32.6	32.4	13.9	338	7.9
1428	9098	4wks	male	8.9	47.5	4.8	47.7	4.2	0.4	4.2	3.67	10.8	34.2	93.2	29.4	31.6	14.8	487	6.5
1429	9099	6wks	male	12.4	73.3	3.9	22.8	9.1	0.5	2.8	4.55	11.4	36.8	80.8	25.1	31	14.3	95	9.4
1430	9100	5wks	male	8.7	64.8	9.8	25.4	5.6	0.9	2.2	3.66	11.6	35.8	97.7	31.6	32.3	14.6	322	7
1431	9101	4wks	female	8.6	74.5	10.3	15.2	6.4	0.9	1.3	3.47	10.9	34.4	99	31.5	31.9	15.5	263	9.3
1432	9102	4wks	male	9.8	69.1	9.8	21.1	6.8	1	2.1	4.17	13.5	41.6	99.7	32.3	32.4	16.1	305	7.6
1433	9103	4wks	male	9	71.1	8.4	20.5	6.4	0.8	1.8	3.58	12.2	37.7	105.2	34	32.3	15.6	290	6.6
1434	9104	4wks	male	7.6	71.2	6.4	22.4	5.4	0.5	1.7	3.33	9.7	30.4	91.5	29.1	31.8	16	421	6.7
1435	9105	6wks	male	6.2	68.9	12.8	18.3	4.3	0.8	1.1	3.62	9.7	30.8	85	26.8	31.5	12.2	603	5.5
1436	9106	4wks	male	11	61.3	6.8	31.9	6.7	0.7	3.5	4.2	11.7	37.7	89.6	27.9	31.2	15.9	228	7.3
1437	9107	6wks	male	8.6	56.6	10.6	32.8	4.9	0.9	2.8	4.61	13.9	42.7	92.5	30.1	32.6	14	509	5.9
1438	9108	5wks	male	5.9	72.8	8.4	18.8	4.3	0.5	1.1	3.67	11.5	35.6	96.9	31.3	32.3	17.3	431	6.8
1439	9110	4wks	female	13.6	69.7	6.9	23.4	9.5	0.9	3.2	5.05	14.9	45.8	90.8	29.5	32.5	15.5	237	9.2
1440	9111	4wks	male	6.2	65.2	14.5	20.3	4	0.9	1.3	4.02	11.6	36.5	90.8	28.8	31.7	14	267	7.8
1441	9112	4wks	male	8.3	67.2	8.1	24.7	5.6	0.7	2.1	4.11	12.5	38.6	93.9	30.3	32.3	14	267	7.4
1442	9113	4wks	male	9.3	64.8	10.4	24.8	6	1	2.3	3.96	13.7	41.6	104.9	34.6	33	18.8	256	8.5
1443	9114	4wks	male	10.1	74	7.9	18.1	7.5	0.8	1.8	3.38	10.8	33.2	98.2	31.9	32.5	15.1	312	7.8
1444	9116	6wks	male	7.5	65.7	6.4	27.9	4.9	0.5	2.1	4.74	10	31.4	66.3	21.1	31.8	16.2	469	6.8
1445	9117	6wks	female	9.2	72.9	7.9	19.2	6.7	0.7	1.8	3.51	9.5	29.4	83.7	27.1	32.4	15.6	515	6.8
1446	9119	5wks	male	9.5	57.5	8.7	33.8	5.5	0.8	3.2	2.84	10.2	31.4	110.5	36	32.6	14.4	160	9.3
1447	9120	5wks	female	9.5	65.9	6	28.1	6.3	0.6	2.7	3.81	12.1	36.7	96.3	31.7	32.9	13.8	403	7
1448	9121	7wks	female	10.1	75.7	4.1	20.2	7.6	0.4	2	3.51	11.1	33.5	95.6	31.5	33	16.3	376	6.9
1449	9123	4wks	male	10.1	66.2	11	22.8	6.7	1.1	2.3	4.55	14.5	45.4	99.8	31.9	31.9	15.2	165	8.5
1450	9125	5wks	male	15.7	67.9	5.7	26.4	10.7	0.9	4.1	4.39	12.4	38.8	88.5	28.3	32	14.4	112	9.2
1451	9126	7wks	male	13.3	63.4	5.9	30.7	8.4	0.8	4.1	3.71	10.8	33.5	90.2	29.2	32.4	15.1	529	6.1
1452	9127	7wks	female	11.4	70.6	7.2	22.2	8	0.8	2.5	3.53	10.9	33.3	94.4	30.7	32.6	13.8	147	7.6
1453	9128	5wks	female	8.8	66.4	6.1	27.5	5.8	0.5	2.4	4.67	11.5	36.8	78.7	24.7	31.3	15.1	518	7.4
1454	9129	6wks	female	8.9	75.4	9	15.6	6.7	0.8	1.4	3.79	11.4	34.8	91.7	30.1	32.8	15	304	7.4
1455	9130	4wks	female	7.1	52.7	14.1	33.2	3.7	1	2.4	4.02	12.8	39.9	99.3	31.7	32	17.1	316	6.7
1456	9131	6wks	male	7.1	70.8	6.7	22.5	5	0.5	1.6	3.78	12.8	38.3	101.4	33.9	33.5	13.7	471	6.4
1457	9132	5wks	female	10.5	70.2	10.3	19.5	7.4	1.1	2	4.4	13.1	40.7	92.6	29.7	32.1	13.1	266	8.2
1458	9133	5wks	female	7.9	72.2	7.9	19.9	5.7	0.6	1.6	3.66	11.3	34.7	94.8	30.9	32.6	14.2	343	6.8
1459	9134	6wks	male	6.2	81.7	8.8	9.5	5.1	0.5	0.6	3.89	10.9	34.4	88.5	28.2	31.8	14.7	330	8.3
1460	9135	4wks	female	14	57.7	6.9	35.4	8.1	1	5	4.84	13.7	43	88.8	28.2	31.8	14.1	413	6.9
1461	9136	4wks	female	6.1	72	7.4	20.6	4.4	0.5	1.3	3.2	10.9	34.4	107.8	34.1	31.6	20.9	350	6.6
1462	9137	4wks	male	8.7	42.9	13.5	43.6	3.7	1.2	3.8	3.61	12.8	39.4	109	35.4	32.5	18.8	477	6.1
1463	9138	5wks	female	8.1	67	4.7	28.3	5.4	0.4	2.3	4	12.4	37.9	94.9	30.9	32.6	16	422	7.7
1464	9139	5wks	female	14.7	70.3	7.7	22	10.3	1.1	3.2	3.55	11.7	36	101.6	33	32.4	15.4	356	7.4
1465	9140	5wks	female	7.9	69.6	7.1	23.3	5.5	0.6	1.8	3.93	13	40.2	102.2	33.1	32.4	16.2	516	6.8
1466	9143	4wks	male	12.6	69.6	5.2	25.2	8.8	0.7	3.2	4.38	12.9	40.7	92.9	29.5	31.8	15.2	95	8.7
1467	9145	7wks	female	10.9	77.7	8.6	13.7	8.5	0.9	1.5	3.94	11.7	36.6	92.9	29.7	32	13.9	419	6.5
1468	9146	4wks	female	8.2	69.2	6.2	24.6	5.7	0.5	2	3.99	12.9	39.9	100.2	32.3	32.3	16.5	362	7.9
1469	9147	6wks	male	8.5	68.7	11.9	19.4	5.8	1	1.6	4.25	10.9	34.5	81.3	25.8	31.7	16.2	308	7
1470	9148	7wks	male	7.6	83.7	7.3	9	6.4	0.6	0.7	3.3	9.7	30.9	93.5	29.5	31.6	15.1	356	6.3
1471	9149	4wks	female	9.2	81.4	7.3	11.3	7.5	0.7	1	4.23	12.5	39.3	92.8	29.5	31.8	14.3	195	7.3
1472	9150	4wks	male	5.2	63.9	6.7	29.4	3.3	0.3	1.5	4.88	13.9	43.8	89.7	28.4	31.7	15.3	329	7.1
1473	9151	4wks	male	10.5	78.4	7.2	14.4	8.2	0.8	1.5	4.15	12.5	38.3	92.5	30.1	32.5	16.7	223	8.7
1474	9152	4wks	male	8.2	69.9	10.3	19.8	5.7	0.8	1.6	3.58	12.1	36.9	103.1	33.9	32.9	15.2	307	7
1475	9155	6wks	female	8.2	70.2	4.2	25.6	5.8	0.3	2.1	4.15	11.2	36.7	88.4	26.9	30.5	14.8	417	8
1476	9156	4wks	female	16.3	52.4	7.4	40.2	8.5	1.2	6.6	2.82	8.7	27.3	97	30.9	31.9	16.6	560	6.9
1477	9157	5wks	male	19.6	74.7	8.1	17.2	14.6	1.6	3.4	3.99	11.5	37	92.8	28.9	31.1	14.3	320	7.5
1478	9158	6wks	female	9.6	69.5	5.8	24.7	6.7	0.6	2.4	4	12.9	40.4	100.9	32.4	32.1	14.2	586	5.9
1479	9159	4wks	female	4.9	59.4	10.4	30.2	2.9	0.5	1.5	4.38	11.6	37.6	85.9	26.4	30.8	18.3	270	8.5
1480	9160	4wks	male	9.1	70.6	10.2	19.2	6.4	0.9	1.7	4.88	11.8	37.8	77.5	24.1	31.1	15.4	280	9.1
1481	9161	5wks	female	7.3	61	7.8	31.2	4.5	0.6	2.3	4.37	13.9	44.7	102.4	31.8	31.1	15.7	406	8.2
1482	9162	5wks	male	7.8	55.8	5.2	39	4.4	0.4	3	3.39	11	35	103.3	32.6	31.6	19.2	364	7.1
1483	9163	5wks	female	5.9	76.7	10.1	13.2	4.5	0.6	0.8	3.99	12.3	38.5	96.3	30.8	31.9	14.9	320	7.1
1484	9164	6wks	female	14.9	71.1	14	14.9	10.6	2.1	2.2	5.09	11.2	37	72.7	22	30.2	15.7	417	8
1485	9165	9wks	female	10.6	76.6	7.4	16	8.1	0.8	1.7	4.67	11.6	36.4	77.9	24.8	31.9	15.3	499	8
1486	9166	6wks	female	6.2	72.9	11.7	15.4	4.5	0.7	1	4.97	12.3	38.8	78.1	24.8	31.7	15.7	435	7.5
1487	9167	4wks	female	14	67.9	10.1	22	9.5	1.4	3.1	3.66	12.7	38.2	104.2	34.7	33.3	16.1	264	6.1
1488	9169	5wks	male	8.1	62.8	12.1	25.1	5.1	1	2	4.4	13.1	39.9	90.8	29.7	32.7	16	432	6.9
1489	9170	6wks	male	8.2	73.3	8	18.7	6	0.7	1.5	3.8	10.8	33.4	88	28.5	32.4	14	264	8.7
1490	9171	4wks	female	9.6	72.4	5.2	22.4	7	0.5	2.2	3.7	11.8	36.6	98.9	32	32.3	16.3	284	6.8
1491	9172	4wks	female	10.3	55.7	5.4	38.9	5.7	0.6	4	4.08	12.9	40.3	98.8	31.7	32.1	15.6	444	5.6
1492	9173	4wks	male	7.5	48	7.5	44.5	3.6	0.6	3.3	3.29	9.7	31.1	94.6	29.6	31.3	15.9	253	7.4
1493	9174	6wks	female	5.3	74.8	9.6	15.6	4	0.5	0.8	3.96	11.3	35.7	90.2	28.5	31.6	12.7	474	6.9
1494	9175	7wks	male	8.2	65.4	3.9	30.7	5.4	0.3	2.5	3.07	9.7	29.7	96.9	31.8	32.8	17	570	6.5
1495	9178	4wks	female	14.1	60.1	13.2	26.7	8.5	1.9	3.8	3.13	10.5	33	105.4	33.4	31.7	19.3	388	8.2
1496	9179	4wks	male	7.4	65.1	9.4	25.5	4.8	0.7	1.9	4.44	14.5	44.5	100.2	32.6	32.5	15	316	7.3
1497	9181	6wks	female	7	66.3	4.6	29.1	4.6	0.3	2	3.69	11.4	34.5	93.5	30.9	33	13.7	387	6.9
1498	9183	5wks	female	8.4	70.9	6.9	22.2	6	0.6	1.9	3.92	11.3	35.7	90.9	28.8	31.7	15.3	250	9.3
1499	9185	6wks	female	12.2	78.9	7.5	13.6	9.6	0.9	1.7	3.38	10.8	33.8	100	32	32	15.2	261	7.1
1500	9186	5wks	female	6.9	53.4	13.5	33.1	3.7	0.9	2.3	3.53	12.4	38.4	108.7	35.1	32.3	19.2	335	8.6
1501	9189	5wks	male	6	68.8	12.2	19	4.1	0.7	1.1	3.56	11.2	34.8	97.8	31.5	32.3	15.1	577	6.3
1502	9191	6wks	male	8.6	73	10.7	16.3	6.3	0.9	1.4	3.63	8.9	29	79.8	24.5	30.6	14	506	7.6
1503	9193	6wks	male	6.5	77.2	5.5	17.3	5	0.4	1.1	3.91	10.9	34.1	87.4	27.9	31.9	14.8	289	7.1
1504	9195	6wks	male	9.3	67.3	9.6	23.1	6.3	0.9	2.1	3.41	11.5	35.5	104.3	33.7	32.3	14.8	338	6.9
1505	9196	6wks	female	5.6	72.3	8.2	19.5	4	0.5	1.1	3.41	10.1	32.2	94.4	29.5	31.2	12.9	538	7.3
1506	9197	8wks	female	9.2	73.3	3	23.7	6.7	0.3	2.2	3.49	9.7	30.3	86.9	27.8	32	16.3	309	7.6
1507	9199	6wks	female	7.4	74.7	8.9	16.4	5.5	0.7	1.2	3.48	11.3	34.6	99.4	32.3	32.5	15.1	559	7.5
1508	9200	7wks	male	7.5	68.9	10.1	21	5.2	0.8	1.6	3.67	10.9	33.5	91.3	29.8	32.7	14.2	405	7.3
1509	9201	7wks	male	6.7	64.5	8.9	26.6	4.3	0.6	1.8	2.56	8.6	25.9	101.2	33.7	33.3	15.6	336	7.6
